# Supplementary material for: Revision of the Merodon serrulatus group (Diptera, Syrphidae)
Source: Zookeys. 2020 Feb 5;909:79–158. doi: 10.3897/zookeys.909.46838 (PMC7015954; doi:10.3897/zookeys.909.46838)
Supplement: XML Treatment for Merodon defectus [file zookeys.909.46838-treatment2.xml]

<!DOCTYPE tp:taxon-treatment
  PUBLIC "-//TaxonX//DTD Taxonomic Treatment Publishing DTD v0 20100105//EN" "tax-treatment-NSO.dtd">
<tp:taxon-treatment xmlns:tp="http://www.plazi.org/taxpub"><tp:treatment-meta><kwd-group><label>Taxon classification</label><kwd><named-content xmlns:xlink="http://www.w3.org/1999/xlink" content-type="kingdom">Animalia</named-content></kwd><kwd><named-content xmlns:xlink="http://www.w3.org/1999/xlink" content-type="order">Diptera</named-content></kwd><kwd><named-content xmlns:xlink="http://www.w3.org/1999/xlink" content-type="family">Syrphidae</named-content></kwd></kwd-group><mixed-citation publication-type="journal"><person-group><name><surname>Vujić</surname><given-names>Ante</given-names></name><name><surname>Likov</surname><given-names>Laura</given-names></name><name><surname>Radenković</surname><given-names>Snežana</given-names></name><name><surname>Tubić</surname><given-names>Nataša Kočiš</given-names></name><name><surname>Djan</surname><given-names>Mihajla</given-names></name><name><surname>Šebić</surname><given-names>Anja</given-names></name><name><surname>Pérez-Bañón</surname><given-names>Celeste</given-names></name><name><surname>Barkalov</surname><given-names>Anatolij</given-names></name><name><surname>Hayat</surname><given-names>Rüstem</given-names></name><name><surname>Rojo</surname><given-names>Santos</given-names></name><name><surname>Andrić</surname><given-names>Andrijana</given-names></name><name><surname>Ståhls</surname><given-names>Gunilla</given-names></name></person-group><article-title>Revision of the <italic><tp:taxon-name><tp:taxon-name-part taxon-name-part-type="genus" reg="Merodon">Merodon</tp:taxon-name-part> <tp:taxon-name-part taxon-name-part-type="species" reg="serrulatus">serrulatus</tp:taxon-name-part></tp:taxon-name></italic> group (<tp:taxon-name><tp:taxon-name-part taxon-name-part-type="order">Diptera</tp:taxon-name-part></tp:taxon-name>, <tp:taxon-name><tp:taxon-name-part taxon-name-part-type="family">Syrphidae</tp:taxon-name-part></tp:taxon-name>)</article-title><source>Zookeys</source><day>05</day><month>2</month><year>2020</year><volume>909</volume><fpage>79</fpage><lpage>158</lpage><pub-id pub-id-type="doi">10.3897/zookeys.909.46838</pub-id></mixed-citation></tp:treatment-meta><tp:nomenclature><tp:taxon-name><object-id xmlns:xlink="http://www.w3.org/1999/xlink" content-type="arpha" xlink:type="simple">58FE4CBE-E842-5367-A69C-1AD62C713593</object-id>
              <tp:taxon-name-part taxon-name-part-type="genus" reg="Merodon">Merodon</tp:taxon-name-part>
              <tp:taxon-name-part taxon-name-part-type="species" reg="defectus">defectus</tp:taxon-name-part>
              <object-id xmlns:xlink="http://www.w3.org/1999/xlink" content-type="zoobank" xlink:type="simple">http://zoobank.org/7EDC43D1-8B17-46D0-8C28-B18485482741</object-id>
            </tp:taxon-name><tp:taxon-authority>Vujić, Likov &amp; Radenković</tp:taxon-authority><tp:taxon-status xmlns:xlink="http://www.w3.org/1999/xlink" xlink:type="simple">sp. nov.</tp:taxon-status><xref ref-type="fig" rid="F12">Figs 12J, K</xref><xref ref-type="fig" rid="F13">, 13E</xref><xref ref-type="fig" rid="F14">, 14A, B, D</xref><xref ref-type="fig" rid="F15">, 15B</xref><xref ref-type="fig" rid="F16">, 16C</xref></tp:nomenclature><tp:treatment-sec sec-type="diagnosis" id="SECID0E3VBG"><title>Diagnosis.</title><p>Medium sized (7.6–10.9 mm), dark species with olive-brown reflection; antennae dark brown; legs mostly black; basoflagellomere elongated (in males 1.8 times as long as wide) obviously concave dorsally; arista short, 1.6–1.8 times as long as basoflagellomere (Fig. <xref ref-type="fig" rid="F12">12J, K</xref>); terga dark brown to black, except pale yellow-orange lateral maculae on tergum 2; metafemur incrassate, ventrally covered with pilosity of <tp:taxon-name><tp:taxon-name-part taxon-name-part-type="genus" reg="Merodon"/><tp:taxon-name-part taxon-name-part-type="species" reg="medium">medium</tp:taxon-name-part></tp:taxon-name> length (Fig. <xref ref-type="fig" rid="F13">13E</xref>); male genitalia: posterior surstyle lobe with very small lateral hump (Fig. <xref ref-type="fig" rid="F14">14A, B</xref>: bp); apical part of anterior surstyle lobe triangular (Fig. <xref ref-type="fig" rid="F14">14A</xref>: al); lingula <tp:taxon-name><tp:taxon-name-part taxon-name-part-type="genus" reg="Merodon"/><tp:taxon-name-part taxon-name-part-type="species" reg="medium">medium</tp:taxon-name-part></tp:taxon-name> sized (Fig. <xref ref-type="fig" rid="F14">14D</xref>: l). Similar to <italic><tp:taxon-name><tp:taxon-name-part taxon-name-part-type="genus" reg="Merodon">Merodon</tp:taxon-name-part> <tp:taxon-name-part taxon-name-part-type="species" reg="serrulatus">serrulatus</tp:taxon-name-part></tp:taxon-name></italic> from which differs in reduced lateral hump on posterior surstyle lobe (Fig. <xref ref-type="fig" rid="F14">14A, B</xref>: bp) (in <italic><tp:taxon-name><tp:taxon-name-part taxon-name-part-type="genus" reg="Merodon">M.</tp:taxon-name-part> <tp:taxon-name-part taxon-name-part-type="species" reg="serrulatus">serrulatus</tp:taxon-name-part></tp:taxon-name></italic> distinct, Fig. <xref ref-type="fig" rid="F1">1A, B</xref>: bp, 14C: bp). Morphologically related to <italic><tp:taxon-name><tp:taxon-name-part taxon-name-part-type="genus" reg="Merodon">M.</tp:taxon-name-part> <tp:taxon-name-part taxon-name-part-type="species" reg="opacus">opacus</tp:taxon-name-part></tp:taxon-name></italic> sp. nov. and <italic><tp:taxon-name><tp:taxon-name-part taxon-name-part-type="genus" reg="Merodon">M.</tp:taxon-name-part> <tp:taxon-name-part taxon-name-part-type="species" reg="hirsutus">hirsutus</tp:taxon-name-part></tp:taxon-name></italic> from which can be distinguished by the presence of yellow-orange lateral maculae on tergum 2 (in <italic><tp:taxon-name><tp:taxon-name-part taxon-name-part-type="genus" reg="Merodon">M.</tp:taxon-name-part> <tp:taxon-name-part taxon-name-part-type="species" reg="opacus">opacus</tp:taxon-name-part></tp:taxon-name></italic> sp. nov. and <italic><tp:taxon-name><tp:taxon-name-part taxon-name-part-type="genus" reg="Merodon">M.</tp:taxon-name-part> <tp:taxon-name-part taxon-name-part-type="species" reg="hirsutus">hirsutus</tp:taxon-name-part></tp:taxon-name></italic> tergum 2 dark). Additionally, differing from <italic><tp:taxon-name><tp:taxon-name-part taxon-name-part-type="genus" reg="Merodon">M.</tp:taxon-name-part> <tp:taxon-name-part taxon-name-part-type="species" reg="hirsutus">hirsutus</tp:taxon-name-part></tp:taxon-name></italic> by shorter dorsolateral pile on metafemur (Fig. <xref ref-type="fig" rid="F13">13E</xref>) and posterior surstyle lobe with very small lateral hump (Fig. <xref ref-type="fig" rid="F14">14A, B</xref>: bp), well developed in <italic><tp:taxon-name><tp:taxon-name-part taxon-name-part-type="genus" reg="Merodon">M.</tp:taxon-name-part> <tp:taxon-name-part taxon-name-part-type="species" reg="hirsutus">hirsutus</tp:taxon-name-part></tp:taxon-name></italic> (Fig. <xref ref-type="fig" rid="F14">14E, F</xref>: bp) and <italic><tp:taxon-name><tp:taxon-name-part taxon-name-part-type="genus" reg="Merodon">M.</tp:taxon-name-part> <tp:taxon-name-part taxon-name-part-type="species" reg="opacus">opacus</tp:taxon-name-part></tp:taxon-name></italic> sp. nov. (14H, I: bp).</p><fig id="F12" position="float" orientation="portrait"><object-id xmlns:xlink="http://www.w3.org/1999/xlink" content-type="doi" xlink:type="simple">10.3897/zookeys.909.46838.figure12</object-id><object-id xmlns:xlink="http://www.w3.org/1999/xlink" content-type="arpha" xlink:type="simple">4B95CE55-FB6E-5DC3-AB1C-E3F59404F39B</object-id><label>Figure 12.</label><caption><p>Antenna. <bold>A</bold><italic><tp:taxon-name><tp:taxon-name-part taxon-name-part-type="genus" reg="Merodon">Merodon</tp:taxon-name-part> <tp:taxon-name-part taxon-name-part-type="species" reg="opacus">opacus</tp:taxon-name-part></tp:taxon-name></italic> sp. nov., outer side, lateral view, male <bold>B</bold><italic><tp:taxon-name><tp:taxon-name-part taxon-name-part-type="genus" reg="Merodon">Merodon</tp:taxon-name-part> <tp:taxon-name-part taxon-name-part-type="species" reg="opacus">opacus</tp:taxon-name-part></tp:taxon-name></italic> sp. nov., inner side, lateral view, male <bold>C</bold><italic><tp:taxon-name><tp:taxon-name-part taxon-name-part-type="genus" reg="Merodon">Merodon</tp:taxon-name-part> <tp:taxon-name-part taxon-name-part-type="species" reg="opacus">opacus</tp:taxon-name-part></tp:taxon-name></italic> sp. nov., dorsal view, male <bold>D</bold><italic><tp:taxon-name><tp:taxon-name-part taxon-name-part-type="genus" reg="Merodon">Merodon</tp:taxon-name-part> <tp:taxon-name-part taxon-name-part-type="species" reg="opacus">opacus</tp:taxon-name-part></tp:taxon-name></italic> sp. nov., outer side, lateral view, female <bold>E</bold><italic><tp:taxon-name><tp:taxon-name-part taxon-name-part-type="genus" reg="Merodon">Merodon</tp:taxon-name-part> <tp:taxon-name-part taxon-name-part-type="species" reg="opacus">opacus</tp:taxon-name-part></tp:taxon-name></italic> sp. nov., inner side, lateral view, female <bold>F</bold><italic><tp:taxon-name><tp:taxon-name-part taxon-name-part-type="genus" reg="Merodon">Merodon</tp:taxon-name-part> <tp:taxon-name-part taxon-name-part-type="species" reg="opacus">opacus</tp:taxon-name-part></tp:taxon-name></italic> sp. nov., dorsal view, female <bold>G</bold><italic><tp:taxon-name><tp:taxon-name-part taxon-name-part-type="genus" reg="Merodon">Merodon</tp:taxon-name-part> <tp:taxon-name-part taxon-name-part-type="species" reg="disjunctus">disjunctus</tp:taxon-name-part></tp:taxon-name></italic> sp. nov., outer side, lateral view, male <bold>H</bold><italic><tp:taxon-name><tp:taxon-name-part taxon-name-part-type="genus" reg="Merodon">Merodon</tp:taxon-name-part> <tp:taxon-name-part taxon-name-part-type="species" reg="disjunctus">disjunctus</tp:taxon-name-part></tp:taxon-name></italic> sp. nov., inner side, lateral view, male <bold>I</bold><italic><tp:taxon-name><tp:taxon-name-part taxon-name-part-type="genus" reg="Merodon">Merodon</tp:taxon-name-part> <tp:taxon-name-part taxon-name-part-type="species" reg="disjunctus">disjunctus</tp:taxon-name-part></tp:taxon-name></italic> sp. nov., outer side, lateral view, female <bold>J</bold><italic><tp:taxon-name><tp:taxon-name-part taxon-name-part-type="genus" reg="Merodon">Merodon</tp:taxon-name-part> <tp:taxon-name-part taxon-name-part-type="species" reg="defectus">defectus</tp:taxon-name-part></tp:taxon-name></italic> sp. nov., outer side, lateral view, male <bold>K</bold><italic><tp:taxon-name><tp:taxon-name-part taxon-name-part-type="genus" reg="Merodon">Merodon</tp:taxon-name-part> <tp:taxon-name-part taxon-name-part-type="species" reg="defectus">defectus</tp:taxon-name-part></tp:taxon-name></italic> sp. nov., outer side, lateral view, female. Scale bar: 1 mm.</p></caption><graphic xmlns:xlink="http://www.w3.org/1999/xlink" xlink:href="zookeys-909-079-g012.jpg" position="float" orientation="portrait" xlink:type="simple" id="oo_377373.jpg"><uri content-type="original_file" xlink:type="simple">https://binary.pensoft.net/fig/377373</uri></graphic></fig><fig id="F13" position="float" orientation="portrait"><object-id xmlns:xlink="http://www.w3.org/1999/xlink" content-type="doi" xlink:type="simple">10.3897/zookeys.909.46838.figure13</object-id><object-id xmlns:xlink="http://www.w3.org/1999/xlink" content-type="arpha" xlink:type="simple">CA05AFEF-3440-5EF2-95B6-A934585A326E</object-id><label>Figure 13.</label><caption><p>Metaleg, lateral view. <bold>A</bold><italic><tp:taxon-name><tp:taxon-name-part taxon-name-part-type="genus" reg="Merodon">Merodon</tp:taxon-name-part> <tp:taxon-name-part taxon-name-part-type="species" reg="opacus">opacus</tp:taxon-name-part></tp:taxon-name></italic> sp. nov., male <bold>B</bold><italic><tp:taxon-name><tp:taxon-name-part taxon-name-part-type="genus" reg="Merodon">Merodon</tp:taxon-name-part> <tp:taxon-name-part taxon-name-part-type="species" reg="opacus">opacus</tp:taxon-name-part></tp:taxon-name></italic> sp. nov., female <bold>C</bold><italic><tp:taxon-name><tp:taxon-name-part taxon-name-part-type="genus" reg="Merodon">Merodon</tp:taxon-name-part> <tp:taxon-name-part taxon-name-part-type="species" reg="hirsutus">hirsutus</tp:taxon-name-part></tp:taxon-name></italic>, male <bold>D</bold><italic><tp:taxon-name><tp:taxon-name-part taxon-name-part-type="genus" reg="Merodon">Merodon</tp:taxon-name-part> <tp:taxon-name-part taxon-name-part-type="species" reg="hirsutus">hirsutus</tp:taxon-name-part></tp:taxon-name></italic>, female <bold>E</bold><italic><tp:taxon-name><tp:taxon-name-part taxon-name-part-type="genus" reg="Merodon">Merodon</tp:taxon-name-part> <tp:taxon-name-part taxon-name-part-type="species" reg="defectus">defectus</tp:taxon-name-part></tp:taxon-name></italic> sp. nov., male. Scale bar: 2 mm.</p></caption><graphic xmlns:xlink="http://www.w3.org/1999/xlink" xlink:href="zookeys-909-079-g013.jpg" position="float" orientation="portrait" xlink:type="simple" id="oo_377374.jpg"><uri content-type="original_file" xlink:type="simple">https://binary.pensoft.net/fig/377374</uri></graphic></fig><fig id="F14" position="float" orientation="portrait"><object-id xmlns:xlink="http://www.w3.org/1999/xlink" content-type="doi" xlink:type="simple">10.3897/zookeys.909.46838.figure14</object-id><object-id xmlns:xlink="http://www.w3.org/1999/xlink" content-type="arpha" xlink:type="simple">72FE5C58-F0BF-53D6-B552-41F936661A4F</object-id><label>Figure 14.</label><caption><p>Male genitalia. <bold>A</bold><italic><tp:taxon-name><tp:taxon-name-part taxon-name-part-type="genus" reg="Merodon">Merodon</tp:taxon-name-part> <tp:taxon-name-part taxon-name-part-type="species" reg="defectus">defectus</tp:taxon-name-part></tp:taxon-name></italic> sp. nov., epandrium, lateral view <bold>B</bold><italic><tp:taxon-name><tp:taxon-name-part taxon-name-part-type="genus" reg="Merodon">Merodon</tp:taxon-name-part> <tp:taxon-name-part taxon-name-part-type="species" reg="defectus">defectus</tp:taxon-name-part></tp:taxon-name></italic> sp. nov., epandrium, ventral view <bold>C</bold><italic><tp:taxon-name><tp:taxon-name-part taxon-name-part-type="genus" reg="Merodon">Merodon</tp:taxon-name-part> <tp:taxon-name-part taxon-name-part-type="species" reg="serrulatus">serrulatus</tp:taxon-name-part></tp:taxon-name></italic>, epandrium, ventral view <bold>D</bold><italic><tp:taxon-name><tp:taxon-name-part taxon-name-part-type="genus" reg="Merodon">Merodon</tp:taxon-name-part> <tp:taxon-name-part taxon-name-part-type="species" reg="defectus">defectus</tp:taxon-name-part></tp:taxon-name></italic> sp. nov., hypandrium, lateral view <bold>E</bold><italic><tp:taxon-name><tp:taxon-name-part taxon-name-part-type="genus" reg="Merodon">Merodon</tp:taxon-name-part> <tp:taxon-name-part taxon-name-part-type="species" reg="hirsutus">hirsutus</tp:taxon-name-part></tp:taxon-name></italic>, epandrium, lateral view <bold>F</bold><italic><tp:taxon-name><tp:taxon-name-part taxon-name-part-type="genus" reg="Merodon">Merodon</tp:taxon-name-part> <tp:taxon-name-part taxon-name-part-type="species" reg="hirsutus">hirsutus</tp:taxon-name-part></tp:taxon-name></italic>, epandrium, ventral view <bold>G</bold><italic><tp:taxon-name><tp:taxon-name-part taxon-name-part-type="genus" reg="Merodon">Merodon</tp:taxon-name-part> <tp:taxon-name-part taxon-name-part-type="species" reg="hirsutus">hirsutus</tp:taxon-name-part></tp:taxon-name></italic>, hypandrium, lateral view, <bold>H</bold><italic><tp:taxon-name><tp:taxon-name-part taxon-name-part-type="genus" reg="Merodon">Merodon</tp:taxon-name-part> <tp:taxon-name-part taxon-name-part-type="species" reg="opacus">opacus</tp:taxon-name-part></tp:taxon-name></italic> sp. nov., epandrium, lateral view <bold>I</bold><italic><tp:taxon-name><tp:taxon-name-part taxon-name-part-type="genus" reg="Merodon">Merodon</tp:taxon-name-part> <tp:taxon-name-part taxon-name-part-type="species" reg="opacus">opacus</tp:taxon-name-part></tp:taxon-name></italic> sp. nov., epandrium, ventral view <bold>J</bold><italic><tp:taxon-name><tp:taxon-name-part taxon-name-part-type="genus" reg="Merodon">Merodon</tp:taxon-name-part> <tp:taxon-name-part taxon-name-part-type="species" reg="opacus">opacus</tp:taxon-name-part></tp:taxon-name></italic> sp. nov., hypandrium, lateral view. Abbreviations: al–anterior surstyle lobe, bp–basolateral protrusion, c–cercus, l–lingula, pl–posterior surstyle lobe. Scale bar: 0.2 mm.</p></caption><graphic xmlns:xlink="http://www.w3.org/1999/xlink" xlink:href="zookeys-909-079-g014.jpg" position="float" orientation="portrait" xlink:type="simple" id="oo_377375.jpg"><uri content-type="original_file" xlink:type="simple">https://binary.pensoft.net/fig/377375</uri></graphic></fig><fig id="F15" position="float" orientation="portrait"><object-id xmlns:xlink="http://www.w3.org/1999/xlink" content-type="doi" xlink:type="simple">10.3897/zookeys.909.46838.figure15</object-id><object-id xmlns:xlink="http://www.w3.org/1999/xlink" content-type="arpha" xlink:type="simple">3855AD17-7F15-5C2A-9E17-BE94A10418C9</object-id><label>Figure 15.</label><caption><p>Abdomen, dorsal view. <bold>A</bold><italic><tp:taxon-name><tp:taxon-name-part taxon-name-part-type="genus" reg="Merodon">Merodon</tp:taxon-name-part> <tp:taxon-name-part taxon-name-part-type="species" reg="disjunctus">disjunctus</tp:taxon-name-part></tp:taxon-name></italic> sp. nov., male <bold>B</bold><italic><tp:taxon-name><tp:taxon-name-part taxon-name-part-type="genus" reg="Merodon">Merodon</tp:taxon-name-part> <tp:taxon-name-part taxon-name-part-type="species" reg="defectus">defectus</tp:taxon-name-part></tp:taxon-name></italic> sp. nov., female. Scale bar: 2 mm.</p></caption><graphic xmlns:xlink="http://www.w3.org/1999/xlink" xlink:href="zookeys-909-079-g015.jpg" position="float" orientation="portrait" xlink:type="simple" id="oo_377376.jpg"><uri content-type="original_file" xlink:type="simple">https://binary.pensoft.net/fig/377376</uri></graphic></fig></tp:treatment-sec><tp:treatment-sec sec-type="description" id="SECID0EAIAI"><title>Description.</title><p><bold>Male.</bold> Head. Antennae black to dark brown; basoflagellomere elongated, 1.8 times as long as wide, and 2.3 times as long as pedicel, concave dorsally with acute apex; dorsolateral fossette large; arista dark brown and thickened at basal one third, covered with dense microtrichia, 1.6–1.8 times as long as basoflagellomere (Fig. <xref ref-type="fig" rid="F12">12J</xref>); face black with gray microtrichia, covered with whitish pile; oral margin microtrichose, with small, shiny, lateral bare area; lunule shiny black; frons microtrichose, with yellowish gray pile; eye contiguity ca. eight facets long; vertex isosceles, with long, pale whitish yellow pile, mixed with black pile on the ocellar triangle; ocellar triangle isosceles (Fig. <xref ref-type="fig" rid="F16">16C</xref>); occiput shiny, with gray-yellow pile; eyes covered with dense pile; vertical triangle: eye contiguity: frons = 3 : 1 : 3.</p><fig id="F16" position="float" orientation="portrait"><object-id xmlns:xlink="http://www.w3.org/1999/xlink" content-type="doi" xlink:type="simple">10.3897/zookeys.909.46838.figure16</object-id><object-id xmlns:xlink="http://www.w3.org/1999/xlink" content-type="arpha" xlink:type="simple">64A8BB86-9A5E-5CA8-AE1E-3E51DB53AEFF</object-id><label>Figure 16.</label><caption><p>Head of male. <bold>A</bold><italic><tp:taxon-name><tp:taxon-name-part taxon-name-part-type="genus" reg="Merodon">Merodon</tp:taxon-name-part> <tp:taxon-name-part taxon-name-part-type="species" reg="disjunctus">disjunctus</tp:taxon-name-part></tp:taxon-name></italic> sp. nov., lateral view <bold>B</bold><italic><tp:taxon-name><tp:taxon-name-part taxon-name-part-type="genus" reg="Merodon">Merodon</tp:taxon-name-part> <tp:taxon-name-part taxon-name-part-type="species" reg="disjunctus">disjunctus</tp:taxon-name-part></tp:taxon-name></italic> sp. nov., dorsal view <bold>C</bold><italic><tp:taxon-name><tp:taxon-name-part taxon-name-part-type="genus" reg="Merodon">Merodon</tp:taxon-name-part> <tp:taxon-name-part taxon-name-part-type="species" reg="defectus">defectus</tp:taxon-name-part></tp:taxon-name></italic> sp. nov., dorsal view. Scale bar: 2 mm.</p></caption><graphic xmlns:xlink="http://www.w3.org/1999/xlink" xlink:href="zookeys-909-079-g016.jpg" position="float" orientation="portrait" xlink:type="simple" id="oo_377377.jpg"><uri content-type="original_file" xlink:type="simple">https://binary.pensoft.net/fig/377377</uri></graphic></fig><p>Thorax. Scutum and scutellum black with bronze luster, covered with dense, erect, yellow pile; scutum at wing basis with short black pile and some black pile between wing basis, from few ones to fascia of black pilosity in some specimens; scutum usually with two or more microtrichose vittae, anteriorly connected and posteriorly reaching the scutellum; scutum dull; posterodorsal part of anterior anepisternum, posterior anepisternum (except anteroventral angle), anterior anepimeron, dorsomedial anepimeron, and posterodorsal and anteroventral parts of katepisternum with long, pale yellow pile and grayish microtrichia; wings entirely covered with microtrichia; wing veins brown; calypteres yellowish; halteres brown-yellow; legs mostly black, except brown tarsi ventrally in some specimens; pile on legs gray-yellow; metafemur moderately incrassate, ca. three times longer than wide; pile on postero- and anteroventral surface of <tp:taxon-name><tp:taxon-name-part taxon-name-part-type="genus" reg="Merodon"/><tp:taxon-name-part taxon-name-part-type="species" reg="medium">medium</tp:taxon-name-part></tp:taxon-name> length; pile on dorsolateral surface dense and length ca. one third to one fourth of width of metafemur (Fig. <xref ref-type="fig" rid="F13">13E</xref>).</p><p>Abdomen. Tapering, 1.2 times longer than mesonotum; terga dark brown to black, except pale yellow-orange lateral maculae on tergum 2; terga 2–4 each with a pair of white microtrichose, oblique fasciae (on tergum 2 triangular); pile on terga long, yellow, except some black pile on terga 3 and 4 medially; sterna dark brown, covered with long whitish yellow pile.</p><p>Male genitalia. Apical part of anterior surstyle lobe triangular, ca. two times longer than wide, covered with dense, short pile (Fig. <xref ref-type="fig" rid="F14">14A</xref>: al); posterior surstyle lobe with very small basolateral protrusion (Fig. <xref ref-type="fig" rid="F14">14A, B</xref>: bp); hypandrium sickle-shaped, without lateral projections; lingula <tp:taxon-name><tp:taxon-name-part taxon-name-part-type="genus" reg="Merodon"/><tp:taxon-name-part taxon-name-part-type="species" reg="medium">medium</tp:taxon-name-part></tp:taxon-name> size (Fig. <xref ref-type="fig" rid="F14">14D</xref>: l).</p><p><bold>Female.</bold> Similar to the male except for normal sexual dimorphism and for the following characteristics: basoflagellomere ca. two times longer than wide (Fig. <xref ref-type="fig" rid="F12">12K</xref>), fossette dorsal; frons with broad microtrichose vittae along eye margins; frons covered with pilosity of variable color, from mostly gray-yellow to predominantly black; ocellar triangle covered with black pile; terga with whitish pile, except terga 2–5 medially with short black pile; microtrichose fasciae on terga 3 and 4 conspicuous (Fig. <xref ref-type="fig" rid="F15">15C</xref>).</p></tp:treatment-sec><tp:treatment-sec sec-type="etymology" id="SECID0EXLAI"><title>Etymology.</title><p>Latin adjective <italic><tp:taxon-name><tp:taxon-name-part taxon-name-part-type="genus" reg="Merodon"/><tp:taxon-name-part taxon-name-part-type="species" reg="defectus">defectus</tp:taxon-name-part></tp:taxon-name></italic> (reduced in size, smaller) refers to small basolateral protrusion (lateral hump) on posterior surstyle lobe.</p></tp:treatment-sec><tp:treatment-sec sec-type="distribution" id="SECID0EHMAI"><title>Distribution.</title><p><italic><tp:taxon-name><tp:taxon-name-part taxon-name-part-type="genus" reg="Merodon">Merodon</tp:taxon-name-part> <tp:taxon-name-part taxon-name-part-type="species" reg="defectus">defectus</tp:taxon-name-part></tp:taxon-name></italic> sp. nov. has been identified in western Turkey (Fig. <xref ref-type="fig" rid="F7">7</xref>).</p></tp:treatment-sec><tp:treatment-sec sec-type="ecology" id="SECID0E3MAI"><title>Ecology.</title><p>Preferred environment: forest/open ground; thermophilous and evergreen <italic><tp:taxon-name><tp:taxon-name-part taxon-name-part-type="genus" reg="Quercus">Quercus</tp:taxon-name-part></tp:taxon-name></italic> forest; <italic><tp:taxon-name><tp:taxon-name-part taxon-name-part-type="genus" reg="Castanea">Castanea</tp:taxon-name-part></tp:taxon-name></italic> forest, dry <italic><tp:taxon-name><tp:taxon-name-part taxon-name-part-type="genus" reg="Pinus">Pinus</tp:taxon-name-part></tp:taxon-name></italic> forest; unimproved grassland and tracksides; coniferous forest with some yellow flowers along a stream [<xref ref-type="bibr" rid="B51">Reemer and Smit (2007)</xref> refer to this last observation as being <italic><tp:taxon-name><tp:taxon-name-part taxon-name-part-type="genus" reg="Merodon">Merodon</tp:taxon-name-part> <tp:taxon-name-part taxon-name-part-type="species" reg="alexeji">alexeji</tp:taxon-name-part></tp:taxon-name></italic> Paramonov, 1925]. Flowers visited: <italic><tp:taxon-name><tp:taxon-name-part taxon-name-part-type="genus" reg="Ornithogalum">Ornithogalum</tp:taxon-name-part></tp:taxon-name></italic> spp., <italic><tp:taxon-name><tp:taxon-name-part taxon-name-part-type="genus" reg="Potentilla">Potentilla</tp:taxon-name-part></tp:taxon-name></italic> spp., and <italic><tp:taxon-name><tp:taxon-name-part taxon-name-part-type="genus" reg="Thymus">Thymus</tp:taxon-name-part></tp:taxon-name></italic> spp. Flight period: May-July.</p></tp:treatment-sec><tp:treatment-sec sec-type="type material" id="SECID0E2OAI"><title>Type material.</title><p><bold>Holotype</bold>. Turkey • ♂; Bozdağ mountain, Near Bozdağ; <named-content xmlns:xlink="http://www.w3.org/1999/xlink" content-type="dwc:verbatimCoordinates" xlink:type="simple"><named-content content-type="geo-json" specific-use="{&#34;type&#34;:&#34;Point&#34;,&#34;coordinates&#34;:[28.077222,38.374444]}" id="NCID0EGPAI" xlink:type="simple">38°22'28"N, 28°04'38"E</named-content></named-content>; 1140 m a.s.l.; 7 Jun. 2014; A. Vujić, J. Ačanski leg.; <named-content xmlns:xlink="http://www.w3.org/1999/xlink" content-type="dwc:institutional_code" xlink:type="simple">FSUNS</named-content> 06950. Original label: “HOLOTYPE of <italic>Merodon</italic> / <italic>defectus</italic> Vujić, Likov et / Radenković sp.n. 2019” [red label], “Turkey, Bozdağ Mountain, / near Bozdağ 7/6/2014 / 38.374523 28.077339 1140m / Leg. Vujić, Ačanski”, “AU305”, “06950” (See Supplementary file 2: Figure <xref ref-type="fig" rid="F2">2A</xref>). <bold>Paratypes</bold>. Turkey • 1 ♂; Muğla, 14 km NE from Ağla, Lake Kartar; <named-content xmlns:xlink="http://www.w3.org/1999/xlink" content-type="dwc:verbatimCoordinates" xlink:type="simple"><named-content content-type="geo-json" specific-use="{&#34;type&#34;:&#34;Point&#34;,&#34;coordinates&#34;:[28.752500,37.030556]}" id="NCID0EAQAI" xlink:type="simple">37°01'50"N, 28°45'09"E</named-content></named-content>; 1600 m a.s.l.; 31 May 2000; J. T. Smit leg.; <abbrev xmlns:xlink="http://www.w3.org/1999/xlink" xlink:title="John T. Smit collection, Utrecht, the Netherlands" id="ABBRID0EFQAI" xlink:type="simple">J. T. S. coll</abbrev>. 04066 [published in <xref ref-type="bibr" rid="B51">Reemer and Smit (2007)</xref> under name <italic><tp:taxon-name><tp:taxon-name-part taxon-name-part-type="genus" reg="Merodon">Merodon</tp:taxon-name-part> <tp:taxon-name-part taxon-name-part-type="species" reg="alexeji">alexeji</tp:taxon-name-part></tp:taxon-name></italic>] • 1 ♀; Muğla, 14 km NE from Ağla, Lake Kartar; <named-content xmlns:xlink="http://www.w3.org/1999/xlink" content-type="dwc:verbatimCoordinates" xlink:type="simple"><named-content content-type="geo-json" specific-use="{&#34;type&#34;:&#34;Point&#34;,&#34;coordinates&#34;:[28.752500,37.030556]}" id="NCID0E2QAI" xlink:type="simple">37°01'50"N, 28°45'09"E</named-content></named-content>; 1600 m a.s.l.; 31 May 2000; J. T. Smit leg.; <abbrev xmlns:xlink="http://www.w3.org/1999/xlink" xlink:title="John T. Smit collection, Utrecht, the Netherlands" id="ABBRID0EARAI" xlink:type="simple">J. T. S. coll</abbrev>. 04067 [published in <xref ref-type="bibr" rid="B51">Reemer and Smit (2007)</xref> under name <italic><tp:taxon-name><tp:taxon-name-part taxon-name-part-type="genus" reg="Merodon">Merodon</tp:taxon-name-part> <tp:taxon-name-part taxon-name-part-type="species" reg="alexeji">alexeji</tp:taxon-name-part></tp:taxon-name></italic>] • 4 ♀♀; Isparta, Yenişarbademli, Melikler Yaylası 2; <named-content xmlns:xlink="http://www.w3.org/1999/xlink" content-type="dwc:verbatimCoordinates" xlink:type="simple"><named-content content-type="geo-json" specific-use="{&#34;type&#34;:&#34;Point&#34;,&#34;coordinates&#34;:[31.298889,37.693889]}" id="NCID0EWRAI" xlink:type="simple">37°41'38"N, 31°17'56"E</named-content></named-content>; 1770 m a.s.l.; 21 Jun. 2016; R. Hayat, A. Vujić, O. Demirözer, J. Ačanski leg.; <abbrev xmlns:xlink="http://www.w3.org/1999/xlink" content-type="institution" xlink:title="Entomological Museum of Isparta, Isparta, Turkey" id="ABBRID0E2RAI" xlink:type="simple">EMIT</abbrev> 12301 to 12304 • 1 ♂; Babadağ, Near Denizli valley I; <named-content xmlns:xlink="http://www.w3.org/1999/xlink" content-type="dwc:verbatimCoordinates" xlink:type="simple"><named-content content-type="geo-json" specific-use="{&#34;type&#34;:&#34;Point&#34;,&#34;coordinates&#34;:[28.993056,37.695278]}" id="NCID0EDSAI" xlink:type="simple">37°41'43"N, 28°59'35"E</named-content></named-content>; 1870 m a.s.l.; 5 Jul. 2015; A. Vujić, S. Radenković, J. Ačanski, S. Gökhan, N. Veličković leg.; <named-content xmlns:xlink="http://www.w3.org/1999/xlink" content-type="dwc:institutional_code" xlink:type="simple">FSUNS</named-content> 09774 • 2 ♀♀; Babadağ, Near Denizli valley I; <named-content xmlns:xlink="http://www.w3.org/1999/xlink" content-type="dwc:verbatimCoordinates" xlink:type="simple"><named-content content-type="geo-json" specific-use="{&#34;type&#34;:&#34;Point&#34;,&#34;coordinates&#34;:[28.993056,37.695278]}" id="NCID0ETSAI" xlink:type="simple">37°41'43"N, 28°59'35"E</named-content></named-content>; 1870 m a.s.l.; 5 Jul. 2015; A. Vujić, S. Radenković, J. Ačanski, S. Gökhan, N. Veličković leg.; <named-content xmlns:xlink="http://www.w3.org/1999/xlink" content-type="dwc:institutional_code" xlink:type="simple">FSUNS</named-content> 09773, 09775 • 3 ♂♂; Isparta, Yenişarbademli, Melikler Yaylası; <named-content xmlns:xlink="http://www.w3.org/1999/xlink" content-type="dwc:verbatimCoordinates" xlink:type="simple"><named-content content-type="geo-json" specific-use="{&#34;type&#34;:&#34;Point&#34;,&#34;coordinates&#34;:[31.294167,37.697778]}" id="NCID0EDTAI" xlink:type="simple">37°41'52"N, 31°17'39"E</named-content></named-content>; 1730 m a.s.l.; 30 Jun. 2015; A. Vujić, R. Hayat, O. Dermirözer, A. Uzal leg.; <abbrev xmlns:xlink="http://www.w3.org/1999/xlink" content-type="institution" xlink:title="Entomological Museum of Isparta, Isparta, Turkey" id="ABBRID0EITAI" xlink:type="simple">EMIT</abbrev> 09953 to 09955 • 3 ♀♀; Isparta, Yenişarbademli, Melikler Yaylası; <named-content xmlns:xlink="http://www.w3.org/1999/xlink" content-type="dwc:verbatimCoordinates" xlink:type="simple"><named-content content-type="geo-json" specific-use="{&#34;type&#34;:&#34;Point&#34;,&#34;coordinates&#34;:[31.294167,37.697778]}" id="NCID0EQTAI" xlink:type="simple">37°41'52"N, 31°17'39"E</named-content></named-content>; 1730 m a.s.l.; 30 Jun. 2015; A. Vujić, R. Hayat, O. Demirözer, A. Uzal leg.; <abbrev xmlns:xlink="http://www.w3.org/1999/xlink" content-type="institution" xlink:title="Entomological Museum of Isparta, Isparta, Turkey" id="ABBRID0EVTAI" xlink:type="simple">EMIT</abbrev> 09952, 09956, 09957 • 8 ♂♂; Isparta, Yenişarbademli, Melikler Yaylası 1; <named-content xmlns:xlink="http://www.w3.org/1999/xlink" content-type="dwc:verbatimCoordinates" xlink:type="simple"><named-content content-type="geo-json" specific-use="{&#34;type&#34;:&#34;Point&#34;,&#34;coordinates&#34;:[31.294167,37.697778]}" id="NCID0E4TAI" xlink:type="simple">37°41'52"N, 31°17'39"E</named-content></named-content>; 1730 m a.s.l.; 21 Jun. 2016; R. Hayat, A. Vujić, O. Demirözer, J. Ačanski leg.; <abbrev xmlns:xlink="http://www.w3.org/1999/xlink" content-type="institution" xlink:title="Entomological Museum of Isparta, Isparta, Turkey" id="ABBRID0ECUAI" xlink:type="simple">EMIT</abbrev> 12249 to 12251, 12256, 12257, 12260, 12264 • 9 ♀♀; Isparta, Yenişarbademli, Melikler Yaylası 1; <named-content xmlns:xlink="http://www.w3.org/1999/xlink" content-type="dwc:verbatimCoordinates" xlink:type="simple"><named-content content-type="geo-json" specific-use="{&#34;type&#34;:&#34;Point&#34;,&#34;coordinates&#34;:[31.294167,37.697778]}" id="NCID0EKUAI" xlink:type="simple">37°41'52"N, 31°17'39"E</named-content></named-content>; 1730 m a.s.l.; 21 Jun. 2016; R. Hayat, A. Vujić, O. Demirözer, J. Ačanski leg.; <abbrev xmlns:xlink="http://www.w3.org/1999/xlink" content-type="institution" xlink:title="Entomological Museum of Isparta, Isparta, Turkey" id="ABBRID0EPUAI" xlink:type="simple">EMIT</abbrev> 12253 to 12255, 12258, 12259, 12261 to 12263, 12265 • 3 ♀♀; Babadağ, Near Denizli on the top; <named-content xmlns:xlink="http://www.w3.org/1999/xlink" content-type="dwc:verbatimCoordinates" xlink:type="simple"><named-content content-type="geo-json" specific-use="{&#34;type&#34;:&#34;Point&#34;,&#34;coordinates&#34;:[28.989722,37.709167]}" id="NCID0EXUAI" xlink:type="simple">37°42'33"N, 28°59'23"E</named-content></named-content>; 2060 m a.s.l.; 5 Jul. 2015; A. Vujić, S. Radenković, J. Ačanski, S. Gökhan, N. Veličković leg.; <named-content xmlns:xlink="http://www.w3.org/1999/xlink" content-type="dwc:institutional_code" xlink:type="simple">FSUNS</named-content> 09769, 09770, 09772 • 1 ♀; Bozdağ mountain, Near Bozdağ; <named-content xmlns:xlink="http://www.w3.org/1999/xlink" content-type="dwc:verbatimCoordinates" xlink:type="simple"><named-content content-type="geo-json" specific-use="{&#34;type&#34;:&#34;Point&#34;,&#34;coordinates&#34;:[28.109722,38.332778]}" id="NCID0EHVAI" xlink:type="simple">38°19'58"N, 28°06'35"E</named-content></named-content>; 1570 m a.s.l.; 7 Jun. 2014; A. Vujić, J. Ačanski leg.; <named-content xmlns:xlink="http://www.w3.org/1999/xlink" content-type="dwc:institutional_code" xlink:type="simple">FSUNS</named-content> 06931 • 8 ♂♂; Bozdağ mountain, Near Bozdağ; <named-content xmlns:xlink="http://www.w3.org/1999/xlink" content-type="dwc:verbatimCoordinates" xlink:type="simple"><named-content content-type="geo-json" specific-use="{&#34;type&#34;:&#34;Point&#34;,&#34;coordinates&#34;:[28.068889,38.347222]}" id="NCID0EXVAI" xlink:type="simple">38°20'50"N, 28°04'08"E</named-content></named-content>; 1170 m a.s.l.; 7 Jun. 2014; A. Vujić, J. Ačanski leg.; <named-content xmlns:xlink="http://www.w3.org/1999/xlink" content-type="dwc:institutional_code" xlink:type="simple">FSUNS</named-content> 06952, 06953, 06956, 06957, 06959 to 06962 • 6 ♀♀; Bozdağ mountain, Near Bozdağ; <named-content xmlns:xlink="http://www.w3.org/1999/xlink" content-type="dwc:verbatimCoordinates" xlink:type="simple"><named-content content-type="geo-json" specific-use="{&#34;type&#34;:&#34;Point&#34;,&#34;coordinates&#34;:[28.068889,38.347222]}" id="NCID0EHWAI" xlink:type="simple">38°20'50"N 28°04'08"E</named-content></named-content>; 1170 m a.s.l.; 7 Jun. 2014; A. Vujić, J. Ačanski leg.; <named-content xmlns:xlink="http://www.w3.org/1999/xlink" content-type="dwc:institutional_code" xlink:type="simple">FSUNS</named-content> 06954, 06955, 06958, 06963 to 06965 • 1 ♂; Balıkesir, Edremit-Akçay; <named-content xmlns:xlink="http://www.w3.org/1999/xlink" content-type="dwc:verbatimCoordinates" xlink:type="simple"><named-content content-type="geo-json" specific-use="{&#34;type&#34;:&#34;Point&#34;,&#34;coordinates&#34;:[26.902500,39.677778]}" id="NCID0EXWAI" xlink:type="simple">39°40'40"N, 26°54'09"E</named-content></named-content>; 27 Jul. 2015; J. Devalez leg.; <abbrev xmlns:xlink="http://www.w3.org/1999/xlink" content-type="institution" xlink:title="The Melissotheque of the Aegean, University of the Aegean, Mytilene, Greece" id="ABBRID0E3WAI" xlink:type="simple">MAegean</abbrev> 10131.</p></tp:treatment-sec><tp:treatment-sec><!--Section generated to contain objects referenced in tp:taxon-treatment.--><fig id="F1" position="float" orientation="portrait"><object-id xmlns:xlink="http://www.w3.org/1999/xlink" content-type="doi" xlink:type="simple">10.3897/zookeys.909.46838.figure1</object-id><object-id xmlns:xlink="http://www.w3.org/1999/xlink" content-type="arpha" xlink:type="simple">7E1FF03C-4DD1-553C-AAD6-848C375A02D2</object-id><label>Figure 1.</label><caption><p><italic><tp:taxon-name><tp:taxon-name-part taxon-name-part-type="genus" reg="Merodon">Merodon</tp:taxon-name-part> <tp:taxon-name-part taxon-name-part-type="species" reg="serrulatus">serrulatus</tp:taxon-name-part></tp:taxon-name></italic> male genitalia. <bold>A</bold> Epandrium, lateral view <bold>B</bold> Epandrium, ventral view <bold>C, D</bold> Posterior surstyle lobe, lateral view <bold>E</bold> Hypandrium, lateral view <bold>F</bold> Part of hypandrium, ventral view <bold>G</bold> Aedeagus, lateral view. Abbreviations: al–anterior surstyle lobe, bp–basolateral protrusion, c–cercus, l–lingula, pl–posterior surstyle lobe, s–lateral sclerite of aedeagus. Scale bar: 0.2 mm.</p></caption><graphic xmlns:xlink="http://www.w3.org/1999/xlink" xlink:href="zookeys-909-079-g001.jpg" position="float" orientation="portrait" xlink:type="simple" id="oo_377362.jpg"><uri content-type="original_file" xlink:type="simple">https://binary.pensoft.net/fig/377362</uri></graphic></fig><fig id="F7" position="float" orientation="portrait"><object-id xmlns:xlink="http://www.w3.org/1999/xlink" content-type="doi" xlink:type="simple">10.3897/zookeys.909.46838.figure7</object-id><object-id xmlns:xlink="http://www.w3.org/1999/xlink" content-type="arpha" xlink:type="simple">0CC0AFCD-AC96-51BE-9766-E312CE2A33C2</object-id><label>Figure 7.</label><caption><p>Distribution map of <italic><tp:taxon-name><tp:taxon-name-part taxon-name-part-type="genus" reg="Merodon">Merodon</tp:taxon-name-part> <tp:taxon-name-part taxon-name-part-type="species" reg="serrulatus">serrulatus</tp:taxon-name-part></tp:taxon-name></italic> species group.</p></caption><graphic xmlns:xlink="http://www.w3.org/1999/xlink" xlink:href="zookeys-909-079-g007.jpg" position="float" orientation="portrait" xlink:type="simple" id="oo_377368.jpg"><uri content-type="original_file" xlink:type="simple">https://binary.pensoft.net/fig/377368</uri></graphic></fig><fig id="F2" position="float" orientation="portrait"><object-id xmlns:xlink="http://www.w3.org/1999/xlink" content-type="doi" xlink:type="simple">10.3897/zookeys.909.46838.figure2</object-id><object-id xmlns:xlink="http://www.w3.org/1999/xlink" content-type="arpha" xlink:type="simple">917AB6BD-47A0-5715-A120-F2DDAACF8B2A</object-id><label>Figure 2.</label><caption><p><italic><tp:taxon-name><tp:taxon-name-part taxon-name-part-type="genus" reg="Merodon">Merodon</tp:taxon-name-part> <tp:taxon-name-part taxon-name-part-type="species" reg="serrulatus">serrulatus</tp:taxon-name-part></tp:taxon-name></italic> body parts, dorsal view. <bold>A</bold> thorax, male <bold>B</bold> thorax, female <bold>C</bold> abdomen, male <bold>D</bold> abdomen, female. Scale bar: 2 mm.</p></caption><graphic xmlns:xlink="http://www.w3.org/1999/xlink" xlink:href="zookeys-909-079-g002.jpg" position="float" orientation="portrait" xlink:type="simple" id="oo_377363.jpg"><uri content-type="original_file" xlink:type="simple">https://binary.pensoft.net/fig/377363</uri></graphic></fig></tp:treatment-sec><ref-list><ref id="B51"><mixed-citation xmlns:xlink="http://www.w3.org/1999/xlink" xlink:type="simple"><person-group><name name-style="western"><surname>Reemer</surname><given-names>M</given-names></name><name name-style="western"><surname>Smit</surname><given-names>JT</given-names></name></person-group> (<year>2007</year>) <article-title>Some hoverfly records from Turkey (<tp:taxon-name><tp:taxon-name-part taxon-name-part-type="order">Diptera</tp:taxon-name-part></tp:taxon-name>, <tp:taxon-name><tp:taxon-name-part taxon-name-part-type="family">Syrphidae</tp:taxon-name-part></tp:taxon-name>).</article-title><source>Volucella</source><volume>8</volume>: <fpage>135</fpage>–<lpage>146</lpage>.</mixed-citation></ref></ref-list></tp:taxon-treatment>
