# Supplementary material for: Revision of the Merodon serrulatus group (Diptera, Syrphidae)
Source: Zookeys. 2020 Feb 5;909:79–158. doi: 10.3897/zookeys.909.46838 (PMC7015954; doi:10.3897/zookeys.909.46838)
Supplement: XML Treatment for Merodon disjunctus [file zookeys.909.46838-treatment3.xml]

<!DOCTYPE tp:taxon-treatment
  PUBLIC "-//TaxonX//DTD Taxonomic Treatment Publishing DTD v0 20100105//EN" "tax-treatment-NSO.dtd">
<tp:taxon-treatment xmlns:tp="http://www.plazi.org/taxpub"><tp:treatment-meta><kwd-group><label>Taxon classification</label><kwd><named-content xmlns:xlink="http://www.w3.org/1999/xlink" content-type="kingdom">Animalia</named-content></kwd><kwd><named-content xmlns:xlink="http://www.w3.org/1999/xlink" content-type="order">Diptera</named-content></kwd><kwd><named-content xmlns:xlink="http://www.w3.org/1999/xlink" content-type="family">Syrphidae</named-content></kwd></kwd-group><mixed-citation publication-type="journal"><person-group><name><surname>Vujić</surname><given-names>Ante</given-names></name><name><surname>Likov</surname><given-names>Laura</given-names></name><name><surname>Radenković</surname><given-names>Snežana</given-names></name><name><surname>Tubić</surname><given-names>Nataša Kočiš</given-names></name><name><surname>Djan</surname><given-names>Mihajla</given-names></name><name><surname>Šebić</surname><given-names>Anja</given-names></name><name><surname>Pérez-Bañón</surname><given-names>Celeste</given-names></name><name><surname>Barkalov</surname><given-names>Anatolij</given-names></name><name><surname>Hayat</surname><given-names>Rüstem</given-names></name><name><surname>Rojo</surname><given-names>Santos</given-names></name><name><surname>Andrić</surname><given-names>Andrijana</given-names></name><name><surname>Ståhls</surname><given-names>Gunilla</given-names></name></person-group><article-title>Revision of the <italic><tp:taxon-name><tp:taxon-name-part taxon-name-part-type="genus" reg="Merodon">Merodon</tp:taxon-name-part> <tp:taxon-name-part taxon-name-part-type="species" reg="serrulatus">serrulatus</tp:taxon-name-part></tp:taxon-name></italic> group (<tp:taxon-name><tp:taxon-name-part taxon-name-part-type="order">Diptera</tp:taxon-name-part></tp:taxon-name>, <tp:taxon-name><tp:taxon-name-part taxon-name-part-type="family">Syrphidae</tp:taxon-name-part></tp:taxon-name>)</article-title><source>Zookeys</source><day>05</day><month>2</month><year>2020</year><volume>909</volume><fpage>79</fpage><lpage>158</lpage><pub-id pub-id-type="doi">10.3897/zookeys.909.46838</pub-id></mixed-citation></tp:treatment-meta><tp:nomenclature><tp:taxon-name><object-id xmlns:xlink="http://www.w3.org/1999/xlink" content-type="arpha" xlink:type="simple">59A710EB-EF01-5A65-BD4E-446B6CB7A80E</object-id>
              <tp:taxon-name-part taxon-name-part-type="genus" reg="Merodon">Merodon</tp:taxon-name-part>
              <tp:taxon-name-part taxon-name-part-type="species" reg="disjunctus">disjunctus</tp:taxon-name-part>
              <object-id xmlns:xlink="http://www.w3.org/1999/xlink" content-type="zoobank" xlink:type="simple">http://zoobank.org/2A04080B-F1B9-4CE1-A2B1-42AECB902F65</object-id>
            </tp:taxon-name><tp:taxon-authority>Vujić, Likov &amp; Radenković</tp:taxon-authority><tp:taxon-status xmlns:xlink="http://www.w3.org/1999/xlink" xlink:type="simple">sp. nov.</tp:taxon-status><xref ref-type="fig" rid="F12">Figs 12G–I</xref><xref ref-type="fig" rid="F15">, 15A</xref><xref ref-type="fig" rid="F16">, 16A, B</xref><xref ref-type="fig" rid="F17">, 17A–C</xref><xref ref-type="fig" rid="F18">, 18A–C</xref></tp:nomenclature><tp:treatment-sec sec-type="diagnosis" id="SECID0E5YAI"><title>Diagnosis.</title><p>Medium sized (8.5–10.8 mm), dark, olive-brown species, covered with pale yellow pile; males with dichoptic eyes, separated by a distance of 3–5 facets (Fig. <xref ref-type="fig" rid="F16">16B</xref>); terga 2–4 with pairs of white microtrichose fasciae, differently developed (from conspicuous to vague) (Fig. <xref ref-type="fig" rid="F15">15A</xref>); in male basoflagellomere short, 1.2 times longer than wide, with large fossette extending to the apex of basoflagellomere (Fig. <xref ref-type="fig" rid="F12">12G–I</xref>).</p></tp:treatment-sec><tp:treatment-sec sec-type="description" id="SECID0EQZAI"><title>Description.</title><p><bold>Male.</bold> Head. Antennae black; basoflagellomere short, 1.2 times as long as wide, and ca. 1.7 times as long as pedicel, and with rounded apex; large fossette dorsomedial and dorsolateral including apex of basoflagellomere (Fig. <xref ref-type="fig" rid="F12">12G</xref>); arista black and thickened at basal one third, covered with dense microtrichia, 1.5 times as long as basoflagellomere (Fig. <xref ref-type="fig" rid="F12">12G–H</xref>); face and frons black with gray microtrichia; face covered with dense whitish gray, while frons with mostly black pile (Fig. <xref ref-type="fig" rid="F16">16A</xref>); oral margin shiny, with lateral microtrichose area; lunule shiny black, bare; eye dichoptic, separated by distance of 3–5 facets (Fig. <xref ref-type="fig" rid="F16">16B</xref>); vertex isosceles, covered with dark gray microtrichia and long, black pile; ocellar triangle equilateral; occiput shiny covered with black pile in upper half, ventrally with gray-yellow pile and dense, gray microtrichia; eyes covered with dense pile.</p><p>Thorax. Scutum and scutellum dull, with bronze luster, covered with dense, erect, yellowish pile, except posterior half medially with few to many black pile intermixed; in some specimens scutellum with few black pile; scutum with indistinct microtrichose vittae (Fig. <xref ref-type="fig" rid="F17">17A</xref>); posterodorsal part of anterior anepisternum, posterior anepisternum (except anteroventral angle), anterior anepimeron, dorsomedial anepimeron, and posterodorsal and anteroventral parts of katepisternum with long, dark gray pile and grayish microtrichia; wings entirely covered with microtrichia; wing veins yellow-brown; calypteres and halteres whitish yellow; legs black, except yellow-brown tarsi, tip of femora and basal part of tibiae; pile on legs mostly yellowish; metafemur moderate incrassate, ca. five times longer than wide; pile on postero- and anteroventral surface long, ca. half to two thirds of width of metafemur, as same length as pile dorsally (Fig. <xref ref-type="fig" rid="F17">17B</xref>).</p><fig id="F17" position="float" orientation="portrait"><object-id xmlns:xlink="http://www.w3.org/1999/xlink" content-type="doi" xlink:type="simple">10.3897/zookeys.909.46838.figure17</object-id><object-id xmlns:xlink="http://www.w3.org/1999/xlink" content-type="arpha" xlink:type="simple">172D882F-CD63-50C6-BE7B-15FA7462336E</object-id><label>Figure 17.</label><caption><p><italic><tp:taxon-name><tp:taxon-name-part taxon-name-part-type="genus" reg="Merodon">Merodon</tp:taxon-name-part> <tp:taxon-name-part taxon-name-part-type="species" reg="disjunctus">disjunctus</tp:taxon-name-part></tp:taxon-name></italic> sp. nov. <bold>A</bold> thorax, dorsal view, male <bold>B</bold> metaleg, lateral view, male <bold>C</bold> metaleg, lateral view, female. Scale bar: 2 mm.</p></caption><graphic xmlns:xlink="http://www.w3.org/1999/xlink" xlink:href="zookeys-909-079-g017.jpg" position="float" orientation="portrait" xlink:type="simple" id="oo_377378.jpg"><uri content-type="original_file" xlink:type="simple">https://binary.pensoft.net/fig/377378</uri></graphic></fig><p>Abdomen. Tapering, ca. 1.2 times longer than mesonotum; terga dark brown to black, except for a pair of yellow-orange, triangular, lateral maculae on tergum 2; terga 2–4 with conspicuous or with trace of white microtrichose pair of fasciae (variable character); pile on terga mostly yellow, except terga 3 and 4 medially with black pile; sterna dark brown to black, covered with long whitish pile.</p><p>Male genitalia. Apical part of anterior surstyle lobe rhomboid in shape, ca. 1.5 times longer than wide, covered with dense, short pile (Fig. <xref ref-type="fig" rid="F18">18A</xref>: al); posterior surstyle lobe oval with basolateral protrusion (lateral hump) (Fig. <xref ref-type="fig" rid="F18">18A, B</xref>: bp); hypandrium sickle-shaped, without lateral projections; lingula <tp:taxon-name><tp:taxon-name-part taxon-name-part-type="genus" reg="Merodon"/><tp:taxon-name-part taxon-name-part-type="species" reg="medium">medium</tp:taxon-name-part></tp:taxon-name> sized (Fig. <xref ref-type="fig" rid="F18">18C</xref>: l).</p><fig id="F18" position="float" orientation="portrait"><object-id xmlns:xlink="http://www.w3.org/1999/xlink" content-type="doi" xlink:type="simple">10.3897/zookeys.909.46838.figure18</object-id><object-id xmlns:xlink="http://www.w3.org/1999/xlink" content-type="arpha" xlink:type="simple">8FC87823-0094-5820-964C-74659653A32B</object-id><label>Figure 18.</label><caption><p>Male genitalia. <bold>A</bold><italic><tp:taxon-name><tp:taxon-name-part taxon-name-part-type="genus" reg="Merodon">Merodon</tp:taxon-name-part> <tp:taxon-name-part taxon-name-part-type="species" reg="disjunctus">disjunctus</tp:taxon-name-part></tp:taxon-name></italic> sp. nov., epandrium, lateral view <bold>B</bold><italic><tp:taxon-name><tp:taxon-name-part taxon-name-part-type="genus" reg="Merodon">Merodon</tp:taxon-name-part> <tp:taxon-name-part taxon-name-part-type="species" reg="disjunctus">disjunctus</tp:taxon-name-part></tp:taxon-name></italic> sp. nov., epandrium, ventral view <bold>C</bold><italic><tp:taxon-name><tp:taxon-name-part taxon-name-part-type="genus" reg="Merodon">Merodon</tp:taxon-name-part> <tp:taxon-name-part taxon-name-part-type="species" reg="disjunctus">disjunctus</tp:taxon-name-part></tp:taxon-name></italic> sp. nov., hypandrium, lateral view <bold>D</bold><italic><tp:taxon-name><tp:taxon-name-part taxon-name-part-type="genus" reg="Merodon">Merodon</tp:taxon-name-part> <tp:taxon-name-part taxon-name-part-type="species" reg="kawamurae">kawamurae</tp:taxon-name-part></tp:taxon-name></italic>, epandrium, lateral view <bold>E</bold><italic><tp:taxon-name><tp:taxon-name-part taxon-name-part-type="genus" reg="Merodon">Merodon</tp:taxon-name-part> <tp:taxon-name-part taxon-name-part-type="species" reg="kawamurae">kawamurae</tp:taxon-name-part></tp:taxon-name></italic>, epandrium, ventral view <bold>F</bold><italic><tp:taxon-name><tp:taxon-name-part taxon-name-part-type="genus" reg="Merodon">Merodon</tp:taxon-name-part> <tp:taxon-name-part taxon-name-part-type="species" reg="kawamurae">kawamurae</tp:taxon-name-part></tp:taxon-name></italic>, hypandrium, lateral view. Abbreviations: al–anterior surstyle lobe, bp–basolateral protrusion, l–lingula, pl–posterior surstyle lobe, s–lateral sclerite of aedeagus. Scale bar: 0.2 mm.</p></caption><graphic xmlns:xlink="http://www.w3.org/1999/xlink" xlink:href="zookeys-909-079-g018.jpg" position="float" orientation="portrait" xlink:type="simple" id="oo_377379.jpg"><uri content-type="original_file" xlink:type="simple">https://binary.pensoft.net/fig/377379</uri></graphic></fig><p><bold>Female.</bold> Similar to the male except for normal sexual dimorphism and for the following characteristics: basoflagellomere 1.6–1.8 times longer than wide, fossette large, dorsolateral (Fig. <xref ref-type="fig" rid="F12">12I</xref>); frons mostly microtrichose and predominantly covered with black pile; ocellar triangle covered with black pile; microtrichose fasciae on terga 3 and 4 conspicuous.</p></tp:treatment-sec><tp:treatment-sec sec-type="etymology" id="SECID0EL6AI"><title>Etymology.</title><p>The name derives from the Latin adjective <italic><tp:taxon-name><tp:taxon-name-part taxon-name-part-type="genus" reg="Merodon"/><tp:taxon-name-part taxon-name-part-type="species" reg="disjunctus">disjunctus</tp:taxon-name-part></tp:taxon-name></italic> meaning separated, disconnected which pertains to the dichoptic eyes in the males.</p></tp:treatment-sec><tp:treatment-sec sec-type="distribution" id="SECID0E26AI"><title>Distribution.</title><p><italic><tp:taxon-name><tp:taxon-name-part taxon-name-part-type="genus" reg="Merodon">Merodon</tp:taxon-name-part> <tp:taxon-name-part taxon-name-part-type="species" reg="disjunctus">disjunctus</tp:taxon-name-part></tp:taxon-name></italic> sp. nov. has so far only been recorded in Kyrgyzstan and Kazakhstan (Fig. <xref ref-type="fig" rid="F7">7</xref>).</p></tp:treatment-sec><tp:treatment-sec sec-type="ecology" id="SECID0EQABI"><title>Ecology.</title><p>Preferred environment: no data. Flowers visited: no data. Flight period: May-July.</p></tp:treatment-sec><tp:treatment-sec sec-type="type material" id="SECID0EVABI"><title>Type material.</title><p><bold>Holotype</bold>. Kyrgyzstan • ♂; Talassky Mt.R, Ara Bijik rav., 13 km NNE Majdantal Pass; <named-content xmlns:xlink="http://www.w3.org/1999/xlink" content-type="dwc:verbatimCoordinates" xlink:type="simple"><named-content content-type="geo-json" specific-use="{&#34;type&#34;:&#34;Point&#34;,&#34;coordinates&#34;:[70.000000,42.366667]}" id="NCID0EABBI" xlink:type="simple">42°22'00"N, 70°00'00"E</named-content></named-content>; 2700 m a.s.l.; 4 Jul. 1988; Milko leg.; <named-content xmlns:xlink="http://www.w3.org/1999/xlink" content-type="dwc:institutional_code" xlink:type="simple">SZMN</named-content> 05847. Original label: “HOLOTYPE of <italic>Merodon</italic> / <italic>disjunctus</italic> Vujić, Likov et / Radenković sp.n. 2019” [red label], “NW KIRG., Talassky Mt.R, / Ara Bijik rav., 13 km NNE / Majdantal Pass ~2700 m / 42°22’N 70°57’E / 04.07.1998 <italic>D. Milko leg</italic>.”, “05847” (See Supplementary file 2: Figure <xref ref-type="fig" rid="F2">2B</xref>). <bold>Paratypes</bold>. Kazakhstan • 1 ♂; Ketmen, Mt. Kirgyzsay; <named-content xmlns:xlink="http://www.w3.org/1999/xlink" content-type="dwc:verbatimCoordinates" xlink:type="simple"><named-content content-type="geo-json" specific-use="{&#34;type&#34;:&#34;Point&#34;,&#34;coordinates&#34;:[79.516667,43.283333]}" id="NCID0E3BBI" xlink:type="simple">43°16'60"N, 79°31'00"E</named-content></named-content>; 2200 m a.s.l.; 3 Jun. 2001; M. Hauser leg.; <abbrev xmlns:xlink="http://www.w3.org/1999/xlink" xlink:title="Martin Hauser collection, Sacramento, USA" id="ABBRID0EBCBI" xlink:type="simple">M. H. coll</abbrev>. 02470 • 2 ♂♂; Ketmen, Mt. Kirgyzsay; <named-content xmlns:xlink="http://www.w3.org/1999/xlink" content-type="dwc:verbatimCoordinates" xlink:type="simple"><named-content content-type="geo-json" specific-use="{&#34;type&#34;:&#34;Point&#34;,&#34;coordinates&#34;:[79.516667,43.283333]}" id="NCID0EICBI" xlink:type="simple">43°16'60"N, 79°31'00"E</named-content></named-content>; 1800 m a.s.l.; 1–3 Jun. 2001; M. Hauser leg.; <abbrev xmlns:xlink="http://www.w3.org/1999/xlink" xlink:title="Martin Hauser collection, Sacramento, USA" id="ABBRID0ENCBI" xlink:type="simple">M. H. coll</abbrev>. 02467, 02472 • 1 ♀; Almaty, Charyn; <named-content xmlns:xlink="http://www.w3.org/1999/xlink" content-type="dwc:verbatimCoordinates" xlink:type="simple"><named-content content-type="geo-json" specific-use="{&#34;type&#34;:&#34;Point&#34;,&#34;coordinates&#34;:[79.390000,43.782778]}" id="NCID0EUCBI" xlink:type="simple">43°46'58"N, 79°23'24"E</named-content></named-content>; 20 May 2003; A. Selin leg.; <abbrev xmlns:xlink="http://www.w3.org/1999/xlink" xlink:title="Sakari Kerppola collection, Helsinki, Finland" id="ABBRID0EZCBI" xlink:type="simple">S. K. coll</abbrev>. 03971 • 2 ♀♀; Kyzyltchy; <named-content xmlns:xlink="http://www.w3.org/1999/xlink" content-type="dwc:verbatimCoordinates" xlink:type="simple"><named-content content-type="geo-json" specific-use="{&#34;type&#34;:&#34;Point&#34;,&#34;coordinates&#34;:[80.719444,46.058611]}" id="NCID0EADBI" xlink:type="simple">46°03'31"N, 80°43'10"E</named-content></named-content>; 21 May 2004; A. Selin leg.; <abbrev xmlns:xlink="http://www.w3.org/1999/xlink" xlink:title="Sakari Kerppola collection, Helsinki, Finland" id="ABBRID0EFDBI" xlink:type="simple">S. K. coll</abbrev>. 03970, 02460 • 1 ♂; Kyzyltchy; <named-content xmlns:xlink="http://www.w3.org/1999/xlink" content-type="dwc:verbatimCoordinates" xlink:type="simple"><named-content content-type="geo-json" specific-use="{&#34;type&#34;:&#34;Point&#34;,&#34;coordinates&#34;:[80.719444,46.058611]}" id="NCID0EMDBI" xlink:type="simple">46°03'31"N, 80°43'10"E</named-content></named-content>; 21 May 2004; A. Selin leg.; <abbrev xmlns:xlink="http://www.w3.org/1999/xlink" xlink:title="Sakari Kerppola collection, Helsinki, Finland" id="ABBRID0ERDBI" xlink:type="simple">S. K. coll</abbrev>. 02461 • 1 ♂; Talasskip hr., R. Kara-Bura; 1600 m a.s.l.; 18 Jul. 1968; Pek leg.; <named-content xmlns:xlink="http://www.w3.org/1999/xlink" content-type="dwc:institutional_code" xlink:type="simple">SZMN</named-content> 05815.</p><p>Kyrgyzstan • 1 ♂; Tchatkal Valley, 4 SW Ajgyr-Dzhal vill.; <named-content xmlns:xlink="http://www.w3.org/1999/xlink" content-type="dwc:verbatimCoordinates" xlink:type="simple"><named-content content-type="geo-json" specific-use="{&#34;type&#34;:&#34;Point&#34;,&#34;coordinates&#34;:[70.950000,41.700000]}" id="NCID0ECEBI" xlink:type="simple">41°42'00"N, 70°57'00"E</named-content></named-content>; 1800 m a.s.l.; 12 Jul. 1998; Milko leg.; <named-content xmlns:xlink="http://www.w3.org/1999/xlink" content-type="dwc:institutional_code" xlink:type="simple">SZMN</named-content> 05848 • 1 ♂; Issyk Kul, Chong Kemin-Tal; <named-content xmlns:xlink="http://www.w3.org/1999/xlink" content-type="dwc:verbatimCoordinates" xlink:type="simple"><named-content content-type="geo-json" specific-use="{&#34;type&#34;:&#34;Point&#34;,&#34;coordinates&#34;:[75.916667,42.683333]}" id="NCID0ESEBI" xlink:type="simple">42°40'60"N, 75°55'00"E</named-content></named-content>; 1350 m a.s.l.; 3 Jun. 1998; M. Kraus M. leg.; <named-content xmlns:xlink="http://www.w3.org/1999/xlink" content-type="dwc:institutional_code" xlink:type="simple">NBCN</named-content> 02468 • 1 ♀; Issyk Kul, Chong Kemin-Tal; <named-content xmlns:xlink="http://www.w3.org/1999/xlink" content-type="dwc:verbatimCoordinates" xlink:type="simple"><named-content content-type="geo-json" specific-use="{&#34;type&#34;:&#34;Point&#34;,&#34;coordinates&#34;:[75.900000,42.700000]}" id="NCID0ECFBI" xlink:type="simple">42°42'00"N, 75°54'00"E</named-content></named-content>; 1350 m a.s.l.; 3 Jun. 1998; M. Kraus leg.; <named-content xmlns:xlink="http://www.w3.org/1999/xlink" content-type="dwc:institutional_code" xlink:type="simple">NBCN</named-content> 02464 • 1 ♂; Issyk Kul, Chong Kemin-Tal; <named-content xmlns:xlink="http://www.w3.org/1999/xlink" content-type="dwc:verbatimCoordinates" xlink:type="simple"><named-content content-type="geo-json" specific-use="{&#34;type&#34;:&#34;Point&#34;,&#34;coordinates&#34;:[75.900000,42.700000]}" id="NCID0ESFBI" xlink:type="simple">42°42'00"N, 75°54'00"E</named-content></named-content>; 1350 m a.s.l.; 3 Jun. 1998; M. Kraus leg.; <named-content xmlns:xlink="http://www.w3.org/1999/xlink" content-type="dwc:institutional_code" xlink:type="simple">NBCN</named-content> 02469.</p></tp:treatment-sec><tp:treatment-sec><!--Section generated to contain objects referenced in tp:taxon-treatment.--><fig id="F12" position="float" orientation="portrait"><object-id xmlns:xlink="http://www.w3.org/1999/xlink" content-type="doi" xlink:type="simple">10.3897/zookeys.909.46838.figure12</object-id><object-id xmlns:xlink="http://www.w3.org/1999/xlink" content-type="arpha" xlink:type="simple">4B95CE55-FB6E-5DC3-AB1C-E3F59404F39B</object-id><label>Figure 12.</label><caption><p>Antenna. <bold>A</bold><italic><tp:taxon-name><tp:taxon-name-part taxon-name-part-type="genus" reg="Merodon">Merodon</tp:taxon-name-part> <tp:taxon-name-part taxon-name-part-type="species" reg="opacus">opacus</tp:taxon-name-part></tp:taxon-name></italic> sp. nov., outer side, lateral view, male <bold>B</bold><italic><tp:taxon-name><tp:taxon-name-part taxon-name-part-type="genus" reg="Merodon">Merodon</tp:taxon-name-part> <tp:taxon-name-part taxon-name-part-type="species" reg="opacus">opacus</tp:taxon-name-part></tp:taxon-name></italic> sp. nov., inner side, lateral view, male <bold>C</bold><italic><tp:taxon-name><tp:taxon-name-part taxon-name-part-type="genus" reg="Merodon">Merodon</tp:taxon-name-part> <tp:taxon-name-part taxon-name-part-type="species" reg="opacus">opacus</tp:taxon-name-part></tp:taxon-name></italic> sp. nov., dorsal view, male <bold>D</bold><italic><tp:taxon-name><tp:taxon-name-part taxon-name-part-type="genus" reg="Merodon">Merodon</tp:taxon-name-part> <tp:taxon-name-part taxon-name-part-type="species" reg="opacus">opacus</tp:taxon-name-part></tp:taxon-name></italic> sp. nov., outer side, lateral view, female <bold>E</bold><italic><tp:taxon-name><tp:taxon-name-part taxon-name-part-type="genus" reg="Merodon">Merodon</tp:taxon-name-part> <tp:taxon-name-part taxon-name-part-type="species" reg="opacus">opacus</tp:taxon-name-part></tp:taxon-name></italic> sp. nov., inner side, lateral view, female <bold>F</bold><italic><tp:taxon-name><tp:taxon-name-part taxon-name-part-type="genus" reg="Merodon">Merodon</tp:taxon-name-part> <tp:taxon-name-part taxon-name-part-type="species" reg="opacus">opacus</tp:taxon-name-part></tp:taxon-name></italic> sp. nov., dorsal view, female <bold>G</bold><italic><tp:taxon-name><tp:taxon-name-part taxon-name-part-type="genus" reg="Merodon">Merodon</tp:taxon-name-part> <tp:taxon-name-part taxon-name-part-type="species" reg="disjunctus">disjunctus</tp:taxon-name-part></tp:taxon-name></italic> sp. nov., outer side, lateral view, male <bold>H</bold><italic><tp:taxon-name><tp:taxon-name-part taxon-name-part-type="genus" reg="Merodon">Merodon</tp:taxon-name-part> <tp:taxon-name-part taxon-name-part-type="species" reg="disjunctus">disjunctus</tp:taxon-name-part></tp:taxon-name></italic> sp. nov., inner side, lateral view, male <bold>I</bold><italic><tp:taxon-name><tp:taxon-name-part taxon-name-part-type="genus" reg="Merodon">Merodon</tp:taxon-name-part> <tp:taxon-name-part taxon-name-part-type="species" reg="disjunctus">disjunctus</tp:taxon-name-part></tp:taxon-name></italic> sp. nov., outer side, lateral view, female <bold>J</bold><italic><tp:taxon-name><tp:taxon-name-part taxon-name-part-type="genus" reg="Merodon">Merodon</tp:taxon-name-part> <tp:taxon-name-part taxon-name-part-type="species" reg="defectus">defectus</tp:taxon-name-part></tp:taxon-name></italic> sp. nov., outer side, lateral view, male <bold>K</bold><italic><tp:taxon-name><tp:taxon-name-part taxon-name-part-type="genus" reg="Merodon">Merodon</tp:taxon-name-part> <tp:taxon-name-part taxon-name-part-type="species" reg="defectus">defectus</tp:taxon-name-part></tp:taxon-name></italic> sp. nov., outer side, lateral view, female. Scale bar: 1 mm.</p></caption><graphic xmlns:xlink="http://www.w3.org/1999/xlink" xlink:href="zookeys-909-079-g012.jpg" position="float" orientation="portrait" xlink:type="simple" id="oo_377373.jpg"><uri content-type="original_file" xlink:type="simple">https://binary.pensoft.net/fig/377373</uri></graphic></fig><fig id="F15" position="float" orientation="portrait"><object-id xmlns:xlink="http://www.w3.org/1999/xlink" content-type="doi" xlink:type="simple">10.3897/zookeys.909.46838.figure15</object-id><object-id xmlns:xlink="http://www.w3.org/1999/xlink" content-type="arpha" xlink:type="simple">3855AD17-7F15-5C2A-9E17-BE94A10418C9</object-id><label>Figure 15.</label><caption><p>Abdomen, dorsal view. <bold>A</bold><italic><tp:taxon-name><tp:taxon-name-part taxon-name-part-type="genus" reg="Merodon">Merodon</tp:taxon-name-part> <tp:taxon-name-part taxon-name-part-type="species" reg="disjunctus">disjunctus</tp:taxon-name-part></tp:taxon-name></italic> sp. nov., male <bold>B</bold><italic><tp:taxon-name><tp:taxon-name-part taxon-name-part-type="genus" reg="Merodon">Merodon</tp:taxon-name-part> <tp:taxon-name-part taxon-name-part-type="species" reg="defectus">defectus</tp:taxon-name-part></tp:taxon-name></italic> sp. nov., female. Scale bar: 2 mm.</p></caption><graphic xmlns:xlink="http://www.w3.org/1999/xlink" xlink:href="zookeys-909-079-g015.jpg" position="float" orientation="portrait" xlink:type="simple" id="oo_377376.jpg"><uri content-type="original_file" xlink:type="simple">https://binary.pensoft.net/fig/377376</uri></graphic></fig><fig id="F16" position="float" orientation="portrait"><object-id xmlns:xlink="http://www.w3.org/1999/xlink" content-type="doi" xlink:type="simple">10.3897/zookeys.909.46838.figure16</object-id><object-id xmlns:xlink="http://www.w3.org/1999/xlink" content-type="arpha" xlink:type="simple">64A8BB86-9A5E-5CA8-AE1E-3E51DB53AEFF</object-id><label>Figure 16.</label><caption><p>Head of male. <bold>A</bold><italic><tp:taxon-name><tp:taxon-name-part taxon-name-part-type="genus" reg="Merodon">Merodon</tp:taxon-name-part> <tp:taxon-name-part taxon-name-part-type="species" reg="disjunctus">disjunctus</tp:taxon-name-part></tp:taxon-name></italic> sp. nov., lateral view <bold>B</bold><italic><tp:taxon-name><tp:taxon-name-part taxon-name-part-type="genus" reg="Merodon">Merodon</tp:taxon-name-part> <tp:taxon-name-part taxon-name-part-type="species" reg="disjunctus">disjunctus</tp:taxon-name-part></tp:taxon-name></italic> sp. nov., dorsal view <bold>C</bold><italic><tp:taxon-name><tp:taxon-name-part taxon-name-part-type="genus" reg="Merodon">Merodon</tp:taxon-name-part> <tp:taxon-name-part taxon-name-part-type="species" reg="defectus">defectus</tp:taxon-name-part></tp:taxon-name></italic> sp. nov., dorsal view. Scale bar: 2 mm.</p></caption><graphic xmlns:xlink="http://www.w3.org/1999/xlink" xlink:href="zookeys-909-079-g016.jpg" position="float" orientation="portrait" xlink:type="simple" id="oo_377377.jpg"><uri content-type="original_file" xlink:type="simple">https://binary.pensoft.net/fig/377377</uri></graphic></fig><fig id="F7" position="float" orientation="portrait"><object-id xmlns:xlink="http://www.w3.org/1999/xlink" content-type="doi" xlink:type="simple">10.3897/zookeys.909.46838.figure7</object-id><object-id xmlns:xlink="http://www.w3.org/1999/xlink" content-type="arpha" xlink:type="simple">0CC0AFCD-AC96-51BE-9766-E312CE2A33C2</object-id><label>Figure 7.</label><caption><p>Distribution map of <italic><tp:taxon-name><tp:taxon-name-part taxon-name-part-type="genus" reg="Merodon">Merodon</tp:taxon-name-part> <tp:taxon-name-part taxon-name-part-type="species" reg="serrulatus">serrulatus</tp:taxon-name-part></tp:taxon-name></italic> species group.</p></caption><graphic xmlns:xlink="http://www.w3.org/1999/xlink" xlink:href="zookeys-909-079-g007.jpg" position="float" orientation="portrait" xlink:type="simple" id="oo_377368.jpg"><uri content-type="original_file" xlink:type="simple">https://binary.pensoft.net/fig/377368</uri></graphic></fig><fig id="F2" position="float" orientation="portrait"><object-id xmlns:xlink="http://www.w3.org/1999/xlink" content-type="doi" xlink:type="simple">10.3897/zookeys.909.46838.figure2</object-id><object-id xmlns:xlink="http://www.w3.org/1999/xlink" content-type="arpha" xlink:type="simple">917AB6BD-47A0-5715-A120-F2DDAACF8B2A</object-id><label>Figure 2.</label><caption><p><italic><tp:taxon-name><tp:taxon-name-part taxon-name-part-type="genus" reg="Merodon">Merodon</tp:taxon-name-part> <tp:taxon-name-part taxon-name-part-type="species" reg="serrulatus">serrulatus</tp:taxon-name-part></tp:taxon-name></italic> body parts, dorsal view. <bold>A</bold> thorax, male <bold>B</bold> thorax, female <bold>C</bold> abdomen, male <bold>D</bold> abdomen, female. Scale bar: 2 mm.</p></caption><graphic xmlns:xlink="http://www.w3.org/1999/xlink" xlink:href="zookeys-909-079-g002.jpg" position="float" orientation="portrait" xlink:type="simple" id="oo_377363.jpg"><uri content-type="original_file" xlink:type="simple">https://binary.pensoft.net/fig/377363</uri></graphic></fig></tp:treatment-sec></tp:taxon-treatment>
