# Supplementary material for: Revision of the Merodon serrulatus group (Diptera, Syrphidae)
Source: Zookeys. 2020 Feb 5;909:79–158. doi: 10.3897/zookeys.909.46838 (PMC7015954; doi:10.3897/zookeys.909.46838)
Supplement: XML Treatment for Merodon hirsutus [file zookeys.909.46838-treatment4.xml]

<!DOCTYPE tp:taxon-treatment
  PUBLIC "-//TaxonX//DTD Taxonomic Treatment Publishing DTD v0 20100105//EN" "tax-treatment-NSO.dtd">
<tp:taxon-treatment xmlns:tp="http://www.plazi.org/taxpub"><tp:treatment-meta><kwd-group><label>Taxon classification</label><kwd><named-content xmlns:xlink="http://www.w3.org/1999/xlink" content-type="kingdom">Animalia</named-content></kwd><kwd><named-content xmlns:xlink="http://www.w3.org/1999/xlink" content-type="order">Diptera</named-content></kwd><kwd><named-content xmlns:xlink="http://www.w3.org/1999/xlink" content-type="family">Syrphidae</named-content></kwd></kwd-group><mixed-citation publication-type="journal"><person-group><name><surname>Vujić</surname><given-names>Ante</given-names></name><name><surname>Likov</surname><given-names>Laura</given-names></name><name><surname>Radenković</surname><given-names>Snežana</given-names></name><name><surname>Tubić</surname><given-names>Nataša Kočiš</given-names></name><name><surname>Djan</surname><given-names>Mihajla</given-names></name><name><surname>Šebić</surname><given-names>Anja</given-names></name><name><surname>Pérez-Bañón</surname><given-names>Celeste</given-names></name><name><surname>Barkalov</surname><given-names>Anatolij</given-names></name><name><surname>Hayat</surname><given-names>Rüstem</given-names></name><name><surname>Rojo</surname><given-names>Santos</given-names></name><name><surname>Andrić</surname><given-names>Andrijana</given-names></name><name><surname>Ståhls</surname><given-names>Gunilla</given-names></name></person-group><article-title>Revision of the <italic><tp:taxon-name><tp:taxon-name-part taxon-name-part-type="genus" reg="Merodon">Merodon</tp:taxon-name-part> <tp:taxon-name-part taxon-name-part-type="species" reg="serrulatus">serrulatus</tp:taxon-name-part></tp:taxon-name></italic> group (<tp:taxon-name><tp:taxon-name-part taxon-name-part-type="order">Diptera</tp:taxon-name-part></tp:taxon-name>, <tp:taxon-name><tp:taxon-name-part taxon-name-part-type="family">Syrphidae</tp:taxon-name-part></tp:taxon-name>)</article-title><source>Zookeys</source><day>05</day><month>2</month><year>2020</year><volume>909</volume><fpage>79</fpage><lpage>158</lpage><pub-id pub-id-type="doi">10.3897/zookeys.909.46838</pub-id></mixed-citation></tp:treatment-meta><tp:nomenclature><tp:taxon-name><object-id xmlns:xlink="http://www.w3.org/1999/xlink" content-type="arpha" xlink:type="simple">FD6AAB04-0A71-5819-93A2-A81A7DB4E044</object-id>
              <tp:taxon-name-part taxon-name-part-type="genus" reg="Merodon">Merodon</tp:taxon-name-part>
              <tp:taxon-name-part taxon-name-part-type="species" reg="hirsutus">hirsutus</tp:taxon-name-part>
            </tp:taxon-name><tp:taxon-authority>Sack, 1913</tp:taxon-authority><xref ref-type="fig" rid="F13">Figs 13C, D</xref><xref ref-type="fig" rid="F14">, 14E–G</xref><xref ref-type="fig" rid="F19">, 19A–D</xref><xref ref-type="fig" rid="F20">, 20A, B</xref><xref ref-type="fig" rid="F21">, 21E–G</xref></tp:nomenclature><tp:treatment-sec sec-type="diagnosis" id="SECID0EXHBI"><title>Diagnosis.</title><p>Medium sized (8.1–10.4 mm), dark species with olive-brown reflection; antennae dark brown; legs mostly black; basoflagellomere elongated (ca. two times as long as wide) obviously concave dorsally; arista 1.6–1.7 times as long as basoflagellomere (Fig. <xref ref-type="fig" rid="F19">19A–D</xref>); terga dark brown to black; metafemur incrassate, covered with short pilosity ventrally, and with long pile on dorsolateral surface (Fig. <xref ref-type="fig" rid="F13">13C</xref>); male genitalia: posterior surstyle lobe with lateral hump (Fig. <xref ref-type="fig" rid="F14">14E, F</xref>: bp); apical part of anterior surstyle lobe rhomboid (Fig. <xref ref-type="fig" rid="F14">14E</xref>: al); lingula large (Fig. <xref ref-type="fig" rid="F14">14G</xref>: l). Similar to <italic><tp:taxon-name><tp:taxon-name-part taxon-name-part-type="genus" reg="Merodon">Merodon</tp:taxon-name-part> <tp:taxon-name-part taxon-name-part-type="species" reg="serrulatus">serrulatus</tp:taxon-name-part></tp:taxon-name></italic> from which differs in dark tergum 2 (in <italic><tp:taxon-name><tp:taxon-name-part taxon-name-part-type="genus" reg="Merodon">M.</tp:taxon-name-part> <tp:taxon-name-part taxon-name-part-type="species" reg="serrulatus">serrulatus</tp:taxon-name-part></tp:taxon-name></italic> with small pale lateral maculae, at least in females). Morphologically related to <italic><tp:taxon-name><tp:taxon-name-part taxon-name-part-type="genus" reg="Merodon">M.</tp:taxon-name-part> <tp:taxon-name-part taxon-name-part-type="species" reg="opacus">opacus</tp:taxon-name-part></tp:taxon-name></italic> sp. nov. from which can be distinguished by longer dorsolateral and ventral pile on metafemur (Fig. <xref ref-type="fig" rid="F13">13C</xref>) and longer pile on terga (Fig. <xref ref-type="fig" rid="F21">21F, G</xref>); females with mostly shiny frons (Fig. <xref ref-type="fig" rid="F20">20B</xref>) (in <italic><tp:taxon-name><tp:taxon-name-part taxon-name-part-type="genus" reg="Merodon">M.</tp:taxon-name-part> <tp:taxon-name-part taxon-name-part-type="species" reg="opacus">opacus</tp:taxon-name-part></tp:taxon-name></italic> sp. nov. dull, covered with dense microtrichia).</p><fig id="F19" position="float" orientation="portrait"><object-id xmlns:xlink="http://www.w3.org/1999/xlink" content-type="doi" xlink:type="simple">10.3897/zookeys.909.46838.figure19</object-id><object-id xmlns:xlink="http://www.w3.org/1999/xlink" content-type="arpha" xlink:type="simple">4859FF0E-0457-555B-B4F5-934D962CFFDF</object-id><label>Figure 19.</label><caption><p>Antenna. <bold>A</bold><italic><tp:taxon-name><tp:taxon-name-part taxon-name-part-type="genus" reg="Merodon">Merodon</tp:taxon-name-part> <tp:taxon-name-part taxon-name-part-type="species" reg="hirsutus">hirsutus</tp:taxon-name-part></tp:taxon-name></italic>, outer side, lateral view, male <bold>B</bold><italic><tp:taxon-name><tp:taxon-name-part taxon-name-part-type="genus" reg="Merodon">Merodon</tp:taxon-name-part> <tp:taxon-name-part taxon-name-part-type="species" reg="hirsutus">hirsutus</tp:taxon-name-part></tp:taxon-name></italic>, inner side, lateral view, male <bold>C</bold><italic><tp:taxon-name><tp:taxon-name-part taxon-name-part-type="genus" reg="Merodon">Merodon</tp:taxon-name-part> <tp:taxon-name-part taxon-name-part-type="species" reg="hirsutus">hirsutus</tp:taxon-name-part></tp:taxon-name></italic>, dorsal view, male <bold>D</bold><italic><tp:taxon-name><tp:taxon-name-part taxon-name-part-type="genus" reg="Merodon">Merodon</tp:taxon-name-part> <tp:taxon-name-part taxon-name-part-type="species" reg="hirsutus">hirsutus</tp:taxon-name-part></tp:taxon-name></italic>, outer side, lateral view, female <bold>E</bold><italic><tp:taxon-name><tp:taxon-name-part taxon-name-part-type="genus" reg="Merodon">Merodon</tp:taxon-name-part> <tp:taxon-name-part taxon-name-part-type="species" reg="kawamurae">kawamurae</tp:taxon-name-part></tp:taxon-name></italic>, outer side, lateral view, male <bold>F</bold><italic><tp:taxon-name><tp:taxon-name-part taxon-name-part-type="genus" reg="Merodon">Merodon</tp:taxon-name-part> <tp:taxon-name-part taxon-name-part-type="species" reg="kawamurae">kawamurae</tp:taxon-name-part></tp:taxon-name></italic>, inner side, lateral view, male <bold>G</bold><italic><tp:taxon-name><tp:taxon-name-part taxon-name-part-type="genus" reg="Merodon">Merodon</tp:taxon-name-part> <tp:taxon-name-part taxon-name-part-type="species" reg="kawamurae">kawamurae</tp:taxon-name-part></tp:taxon-name></italic>, dorsal view, male <bold>H</bold><italic><tp:taxon-name><tp:taxon-name-part taxon-name-part-type="genus" reg="Merodon">Merodon</tp:taxon-name-part> <tp:taxon-name-part taxon-name-part-type="species" reg="kawamurae">kawamurae</tp:taxon-name-part></tp:taxon-name></italic>, outer side, lateral view, female <bold>I</bold><italic><tp:taxon-name><tp:taxon-name-part taxon-name-part-type="genus" reg="Merodon">Merodon</tp:taxon-name-part> <tp:taxon-name-part taxon-name-part-type="species" reg="medium">medium</tp:taxon-name-part></tp:taxon-name></italic> sp. nov., outer side, lateral view, male <bold>J</bold><italic><tp:taxon-name><tp:taxon-name-part taxon-name-part-type="genus" reg="Merodon">Merodon</tp:taxon-name-part> <tp:taxon-name-part taxon-name-part-type="species" reg="medium">medium</tp:taxon-name-part></tp:taxon-name></italic> sp. nov., outer side, lateral view, female. Scale bar: 1 mm.</p></caption><graphic xmlns:xlink="http://www.w3.org/1999/xlink" xlink:href="zookeys-909-079-g019.jpg" position="float" orientation="portrait" xlink:type="simple" id="oo_377380.jpg"><uri content-type="original_file" xlink:type="simple">https://binary.pensoft.net/fig/377380</uri></graphic></fig></tp:treatment-sec><tp:treatment-sec sec-type="redescription" id="SECID0EYOBI"><title>Redescription</title><p>(based on lectotype and additional specimens from the type locality, Syria, and Israel). <bold>Male.</bold> Head. Antennae black to dark brown; basoflagellomere elongated ca. two times as long as wide, and 2.2–2.5 times as long as pedicel, concave dorsally with acute apex; large fossette dorsolateral and dorsomedial; arista dark and thickened at basal one third, covered with dense microtrichia, 1.6–1.7 times as long as basoflagellomere (Fig. <xref ref-type="fig" rid="F19">19A–C</xref>); face black with gray microtrichia, covered with whitish pile; frons mostly shiny, with yellowish gray pile; oral margin microtrichose, with small, shiny lateral area; lunule shiny black, bare; eye contiguity 12–14 facets long; vertex isosceles, with long, pale whitish yellow pile, mixed with black pile on the ocellar triangle; ocellar triangle equilateral; occiput with gray-yellow pile; eyes covered with dense pile (Fig. <xref ref-type="fig" rid="F20">20A</xref>); vertical triangle: eye contiguity: frons = 1.4 : 1 : 2 .</p><fig id="F20" position="float" orientation="portrait"><object-id xmlns:xlink="http://www.w3.org/1999/xlink" content-type="doi" xlink:type="simple">10.3897/zookeys.909.46838.figure20</object-id><object-id xmlns:xlink="http://www.w3.org/1999/xlink" content-type="arpha" xlink:type="simple">8335F6C6-1240-58FC-A8AB-D67781A94F4A</object-id><label>Figure 20.</label><caption><p>Head, dorsal view. <bold>A</bold><italic><tp:taxon-name><tp:taxon-name-part taxon-name-part-type="genus" reg="Merodon">Merodon</tp:taxon-name-part> <tp:taxon-name-part taxon-name-part-type="species" reg="hirsutus">hirsutus</tp:taxon-name-part></tp:taxon-name></italic>, male <bold>B</bold><italic><tp:taxon-name><tp:taxon-name-part taxon-name-part-type="genus" reg="Merodon">Merodon</tp:taxon-name-part> <tp:taxon-name-part taxon-name-part-type="species" reg="hirsutus">hirsutus</tp:taxon-name-part></tp:taxon-name></italic>, female <bold>C</bold><italic><tp:taxon-name><tp:taxon-name-part taxon-name-part-type="genus" reg="Merodon">Merodon</tp:taxon-name-part> <tp:taxon-name-part taxon-name-part-type="species" reg="opacus">opacus</tp:taxon-name-part></tp:taxon-name></italic> sp. nov., male. Scale bar: 2 mm.</p></caption><graphic xmlns:xlink="http://www.w3.org/1999/xlink" xlink:href="zookeys-909-079-g020.jpg" position="float" orientation="portrait" xlink:type="simple" id="oo_377381.jpg"><uri content-type="original_file" xlink:type="simple">https://binary.pensoft.net/fig/377381</uri></graphic></fig><p>Thorax. Scutum and scutellum black with bronze luster, covered with dense, erect, yellow pile; scutum at wing basis with short black pile; scutum usually with two or more microtrichose vittae, anteriorly connected and posteriorly reaching the scutellum; scutum dull; posterodorsal part of anterior anepisternum, posterior anepisternum (except anteroventral angle), anterior anepimeron, dorsomedial anepimeron, and posterodorsal and anteroventral parts of katepisternum with long, pale yellow pile and grayish microtrichia; wings entirely covered with microtrichia; wing veins brown; calypteres and halteres yellowish; legs mostly black, except brown tarsi ventrally in some specimens; pile on legs pale yellow, except black pile at apical one third of metafemur; metafemur moderately incrassate, ca. three times longer than wide; pile on postero- and anteroventral surface very short; pile on dorsolateral surface long and dense ca. as half of width of metafemur (Fig. <xref ref-type="fig" rid="F13">13C</xref>).</p><p>Abdomen. Tapering, ca. 1.2 times longer than mesonotum; terga dark; terga 2–4 each with a pair of white microtrichose, wide, oblique fasciae (on tergum 2 triangular); pile on terga long, all yellow (Fig. <xref ref-type="fig" rid="F21">21F</xref>); sterna dark brown, covered with long whitish yellow pile.</p><p>Male genitalia. Apical part of anterior surstyle lobe rhomboid shape, ca. two times longer than wide, covered with short pile (Fig. <xref ref-type="fig" rid="F14">14E</xref>: al); posterior surstyle lobe oval with basolateral protrusion (lateral hump) (Fig. <xref ref-type="fig" rid="F14">14E, F</xref>: bp); hypandrium sickle-shaped, without lateral projections; lingula large (Fig. <xref ref-type="fig" rid="F14">14G</xref>: l).</p><p><bold>Female.</bold> Similar to the male except for normal sexual dimorphism and for the following characteristics: antennae with rounded tip, basoflagellomere 1.8–2 times longer than wide, fossette dorsolateral (Fig. <xref ref-type="fig" rid="F19">19D</xref>); frons with narrow microtrichose vittae along eye margins; frons covered with variable pilosity, from mostly gray-yellow to predominantly black; ocellar triangle covered with black pile; metafemur with shorter pile on dorsolateral surface (Fig. <xref ref-type="fig" rid="F13">13D</xref>); terga mostly with yellowish pile on tergum 2 and with whitish pile on terga 3–5, except terga 2–4 medially with short black pile; microtrichose fasciae on terga 3 and 4 narrower (Fig. <xref ref-type="fig" rid="F21">21F, G</xref>).</p><fig id="F21" position="float" orientation="portrait"><object-id xmlns:xlink="http://www.w3.org/1999/xlink" content-type="doi" xlink:type="simple">10.3897/zookeys.909.46838.figure21</object-id><object-id xmlns:xlink="http://www.w3.org/1999/xlink" content-type="arpha" xlink:type="simple">48EE9E93-66D3-5250-91A4-2FE3D65BF7E3</object-id><label>Figure 21.</label><caption><p>Abdomen. <bold>A</bold><italic><tp:taxon-name><tp:taxon-name-part taxon-name-part-type="genus" reg="Merodon">Merodon</tp:taxon-name-part> <tp:taxon-name-part taxon-name-part-type="species" reg="opacus">opacus</tp:taxon-name-part></tp:taxon-name></italic> sp. nov., dorsal view, male <bold>B</bold><italic><tp:taxon-name><tp:taxon-name-part taxon-name-part-type="genus" reg="Merodon">Merodon</tp:taxon-name-part> <tp:taxon-name-part taxon-name-part-type="species" reg="opacus">opacus</tp:taxon-name-part></tp:taxon-name></italic> sp. nov., dorsal view, female <bold>C</bold><italic><tp:taxon-name><tp:taxon-name-part taxon-name-part-type="genus" reg="Merodon">Merodon</tp:taxon-name-part> <tp:taxon-name-part taxon-name-part-type="species" reg="opacus">opacus</tp:taxon-name-part></tp:taxon-name></italic> sp. nov., lateral view, male <bold>D</bold><italic><tp:taxon-name><tp:taxon-name-part taxon-name-part-type="genus" reg="Merodon">Merodon</tp:taxon-name-part> <tp:taxon-name-part taxon-name-part-type="species" reg="opacus">opacus</tp:taxon-name-part></tp:taxon-name></italic> sp. nov., lateral view, female <bold>E</bold><italic><tp:taxon-name><tp:taxon-name-part taxon-name-part-type="genus" reg="Merodon">Merodon</tp:taxon-name-part> <tp:taxon-name-part taxon-name-part-type="species" reg="hirsutus">hirsutus</tp:taxon-name-part></tp:taxon-name></italic>, lateral view, male <bold>F</bold><italic><tp:taxon-name><tp:taxon-name-part taxon-name-part-type="genus" reg="Merodon">Merodon</tp:taxon-name-part> <tp:taxon-name-part taxon-name-part-type="species" reg="hirsutus">hirsutus</tp:taxon-name-part></tp:taxon-name></italic>, dorsal view, female <bold>G</bold><italic><tp:taxon-name><tp:taxon-name-part taxon-name-part-type="genus" reg="Merodon">Merodon</tp:taxon-name-part> <tp:taxon-name-part taxon-name-part-type="species" reg="hirsutus">hirsutus</tp:taxon-name-part></tp:taxon-name></italic>, lateral view, female. Scale bar: 2 mm.</p></caption><graphic xmlns:xlink="http://www.w3.org/1999/xlink" xlink:href="zookeys-909-079-g021.jpg" position="float" orientation="portrait" xlink:type="simple" id="oo_377382.jpg"><uri content-type="original_file" xlink:type="simple">https://binary.pensoft.net/fig/377382</uri></graphic></fig></tp:treatment-sec><tp:treatment-sec sec-type="distribution" id="SECID0EOVBI"><title>Distribution.</title><p><italic><tp:taxon-name><tp:taxon-name-part taxon-name-part-type="genus" reg="Merodon">Merodon</tp:taxon-name-part> <tp:taxon-name-part taxon-name-part-type="species" reg="hirsutus">hirsutus</tp:taxon-name-part></tp:taxon-name></italic> is distributed in Israel, Syria, and south-eastern Turkey (Fig. <xref ref-type="fig" rid="F7">7</xref>).</p></tp:treatment-sec><tp:treatment-sec sec-type="ecology" id="SECID0EDWBI"><title>Ecology.</title><p>Preferred environment: no data. Flowers visited: no data. Flight period: March-June.</p></tp:treatment-sec><tp:treatment-sec sec-type="type material" id="SECID0EIWBI"><title>Type material.</title><p>Described by <xref ref-type="bibr" rid="B58">Sack (1913</xref>: 435) based on unspecified number of specimens. Lectotype [designated by <xref ref-type="bibr" rid="B20">Hurkmans (1993)</xref>]: male, “Jebel al Aqra [35° 35’ N, 36° 15’ E] vi.85 [1885], N. Syria, Dr. E. Leuthner / <italic>Lampetia hirsuta</italic> Sack det. Sack” (<named-content xmlns:xlink="http://www.w3.org/1999/xlink" content-type="dwc:institutional_code" xlink:type="simple">NHMW</named-content>) (studied).</p></tp:treatment-sec><tp:treatment-sec sec-type="material" id="SECID0EAXBI"><title>Other material.</title><p>Israel • 1 ♀; Hefa, “Ma`yan Zevi” [Ma Yan Zevi]; <named-content xmlns:xlink="http://www.w3.org/1999/xlink" content-type="dwc:verbatimCoordinates" xlink:type="simple"><named-content content-type="geo-json" specific-use="{&#34;type&#34;:&#34;Point&#34;,&#34;coordinates&#34;:[34.933333,32.566667]}" id="NCID0EJXBI" xlink:type="simple">32°34'00"N, 34°55'60"E</named-content></named-content>; 17 Apr. 1980; <named-content xmlns:xlink="http://www.w3.org/1999/xlink" content-type="dwc:institutional_code" xlink:type="simple">TAUI</named-content> 04162.</p><p>Syria • 1 ♂; Jebel al Aqra; <named-content xmlns:xlink="http://www.w3.org/1999/xlink" content-type="dwc:verbatimCoordinates" xlink:type="simple"><named-content content-type="geo-json" specific-use="{&#34;type&#34;:&#34;Point&#34;,&#34;coordinates&#34;:[35.964167,35.921667]}" id="NCID0E2XBI" xlink:type="simple">35°55'18"N, 35°57'51"E</named-content></named-content>; Jun. 1985; D. F. Leuthner leg.; <named-content xmlns:xlink="http://www.w3.org/1999/xlink" content-type="dwc:institutional_code" xlink:type="simple">NHMW</named-content> 02479.</p><p>Turkey • 1 ♂; İçel, İcel-Taşucu, Silifke; <named-content xmlns:xlink="http://www.w3.org/1999/xlink" content-type="dwc:verbatimCoordinates" xlink:type="simple"><named-content content-type="geo-json" specific-use="{&#34;type&#34;:&#34;Point&#34;,&#34;coordinates&#34;:[33.915000,36.371389]}" id="NCID0ENYBI" xlink:type="simple">36°22'17"N, 33°54'54"E</named-content></named-content>; 300 m a.s.l.; 17 Mar. 1984; <named-content xmlns:xlink="http://www.w3.org/1999/xlink" content-type="dwc:institutional_code" xlink:type="simple">FSUNS</named-content> 04161 • 1 ♀; Erdemli; <named-content xmlns:xlink="http://www.w3.org/1999/xlink" content-type="dwc:verbatimCoordinates" xlink:type="simple"><named-content content-type="geo-json" specific-use="{&#34;type&#34;:&#34;Point&#34;,&#34;coordinates&#34;:[34.197500,36.749722]}" id="NCID0E4YBI" xlink:type="simple">36°44'59"N, 34°11'51"E</named-content></named-content>; 8 Jun. 2008; Skorpik leg.; <named-content xmlns:xlink="http://www.w3.org/1999/xlink" content-type="dwc:institutional_code" xlink:type="simple">MNHN</named-content> 17917 • 3 ♀♀; Pozantı-Tekir; <named-content xmlns:xlink="http://www.w3.org/1999/xlink" content-type="dwc:verbatimCoordinates" xlink:type="simple"><named-content content-type="geo-json" specific-use="{&#34;type&#34;:&#34;Point&#34;,&#34;coordinates&#34;:[34.795000,37.518056]}" id="NCID0ENZBI" xlink:type="simple">37°31'05"N, 34°47'42"E</named-content></named-content>; 6 Jun. 2008; M. Kafka leg.; <abbrev xmlns:xlink="http://www.w3.org/1999/xlink" xlink:title="Miroslav Barták collection, Prague, Czech Republic" id="ABBRID0ESZBI" xlink:type="simple">M. B. coll</abbrev>. 17918 to 17920 • 1 ♀; Kahramanmaraş, Andırın, Beyoluğu village; <named-content xmlns:xlink="http://www.w3.org/1999/xlink" content-type="dwc:verbatimCoordinates" xlink:type="simple"><named-content content-type="geo-json" specific-use="{&#34;type&#34;:&#34;Point&#34;,&#34;coordinates&#34;:[36.283333,37.750000]}" id="NCID0EZZBI" xlink:type="simple">37°45'00"N, 36°17'00"E</named-content></named-content>; 1400 m a.s.l.; 7 Jun. 2002; S. Sarıbıyık leg.; <abbrev xmlns:xlink="http://www.w3.org/1999/xlink" xlink:title="Süleyman Sarıbıyık collection, Kastamonu, Turkey" id="ABBRID0E5ZBI" xlink:type="simple">S. S. coll</abbrev>. 02482 • 3 ♂♂; same data as for preceding; <abbrev xmlns:xlink="http://www.w3.org/1999/xlink" xlink:title="Süleyman Sarıbıyık collection, Kastamonu, Turkey" id="ABBRID0EC1BI" xlink:type="simple">S. S. coll</abbrev>. 17910 to 17912 • 2 ♀♀; Kahramanmaraş, Andırın, Çiğşar village; <named-content xmlns:xlink="http://www.w3.org/1999/xlink" content-type="dwc:verbatimCoordinates" xlink:type="simple"><named-content content-type="geo-json" specific-use="{&#34;type&#34;:&#34;Point&#34;,&#34;coordinates&#34;:[36.300000,37.750000]}" id="NCID0EJ1BI" xlink:type="simple">37°45'00"N 36°18'00"E</named-content></named-content>; 1400 m a.s.l.; 7 Jun. 2002; S. Sarıbıyık leg.; <abbrev xmlns:xlink="http://www.w3.org/1999/xlink" xlink:title="Süleyman Sarıbıyık collection, Kastamonu, Turkey" id="ABBRID0EO1BI" xlink:type="simple">S. S. coll</abbrev>. 17914, 17916 • 2 ♂♂; same data as for preceding; <abbrev xmlns:xlink="http://www.w3.org/1999/xlink" xlink:title="Süleyman Sarıbıyık collection, Kastamonu, Turkey" id="ABBRID0ES1BI" xlink:type="simple">S. S. coll</abbrev>. 17913, 17915.</p></tp:treatment-sec><tp:treatment-sec><!--Section generated to contain objects referenced in tp:taxon-treatment.--><fig id="F13" position="float" orientation="portrait"><object-id xmlns:xlink="http://www.w3.org/1999/xlink" content-type="doi" xlink:type="simple">10.3897/zookeys.909.46838.figure13</object-id><object-id xmlns:xlink="http://www.w3.org/1999/xlink" content-type="arpha" xlink:type="simple">CA05AFEF-3440-5EF2-95B6-A934585A326E</object-id><label>Figure 13.</label><caption><p>Metaleg, lateral view. <bold>A</bold><italic><tp:taxon-name><tp:taxon-name-part taxon-name-part-type="genus" reg="Merodon">Merodon</tp:taxon-name-part> <tp:taxon-name-part taxon-name-part-type="species" reg="opacus">opacus</tp:taxon-name-part></tp:taxon-name></italic> sp. nov., male <bold>B</bold><italic><tp:taxon-name><tp:taxon-name-part taxon-name-part-type="genus" reg="Merodon">Merodon</tp:taxon-name-part> <tp:taxon-name-part taxon-name-part-type="species" reg="opacus">opacus</tp:taxon-name-part></tp:taxon-name></italic> sp. nov., female <bold>C</bold><italic><tp:taxon-name><tp:taxon-name-part taxon-name-part-type="genus" reg="Merodon">Merodon</tp:taxon-name-part> <tp:taxon-name-part taxon-name-part-type="species" reg="hirsutus">hirsutus</tp:taxon-name-part></tp:taxon-name></italic>, male <bold>D</bold><italic><tp:taxon-name><tp:taxon-name-part taxon-name-part-type="genus" reg="Merodon">Merodon</tp:taxon-name-part> <tp:taxon-name-part taxon-name-part-type="species" reg="hirsutus">hirsutus</tp:taxon-name-part></tp:taxon-name></italic>, female <bold>E</bold><italic><tp:taxon-name><tp:taxon-name-part taxon-name-part-type="genus" reg="Merodon">Merodon</tp:taxon-name-part> <tp:taxon-name-part taxon-name-part-type="species" reg="defectus">defectus</tp:taxon-name-part></tp:taxon-name></italic> sp. nov., male. Scale bar: 2 mm.</p></caption><graphic xmlns:xlink="http://www.w3.org/1999/xlink" xlink:href="zookeys-909-079-g013.jpg" position="float" orientation="portrait" xlink:type="simple" id="oo_377374.jpg"><uri content-type="original_file" xlink:type="simple">https://binary.pensoft.net/fig/377374</uri></graphic></fig><fig id="F14" position="float" orientation="portrait"><object-id xmlns:xlink="http://www.w3.org/1999/xlink" content-type="doi" xlink:type="simple">10.3897/zookeys.909.46838.figure14</object-id><object-id xmlns:xlink="http://www.w3.org/1999/xlink" content-type="arpha" xlink:type="simple">72FE5C58-F0BF-53D6-B552-41F936661A4F</object-id><label>Figure 14.</label><caption><p>Male genitalia. <bold>A</bold><italic><tp:taxon-name><tp:taxon-name-part taxon-name-part-type="genus" reg="Merodon">Merodon</tp:taxon-name-part> <tp:taxon-name-part taxon-name-part-type="species" reg="defectus">defectus</tp:taxon-name-part></tp:taxon-name></italic> sp. nov., epandrium, lateral view <bold>B</bold><italic><tp:taxon-name><tp:taxon-name-part taxon-name-part-type="genus" reg="Merodon">Merodon</tp:taxon-name-part> <tp:taxon-name-part taxon-name-part-type="species" reg="defectus">defectus</tp:taxon-name-part></tp:taxon-name></italic> sp. nov., epandrium, ventral view <bold>C</bold><italic><tp:taxon-name><tp:taxon-name-part taxon-name-part-type="genus" reg="Merodon">Merodon</tp:taxon-name-part> <tp:taxon-name-part taxon-name-part-type="species" reg="serrulatus">serrulatus</tp:taxon-name-part></tp:taxon-name></italic>, epandrium, ventral view <bold>D</bold><italic><tp:taxon-name><tp:taxon-name-part taxon-name-part-type="genus" reg="Merodon">Merodon</tp:taxon-name-part> <tp:taxon-name-part taxon-name-part-type="species" reg="defectus">defectus</tp:taxon-name-part></tp:taxon-name></italic> sp. nov., hypandrium, lateral view <bold>E</bold><italic><tp:taxon-name><tp:taxon-name-part taxon-name-part-type="genus" reg="Merodon">Merodon</tp:taxon-name-part> <tp:taxon-name-part taxon-name-part-type="species" reg="hirsutus">hirsutus</tp:taxon-name-part></tp:taxon-name></italic>, epandrium, lateral view <bold>F</bold><italic><tp:taxon-name><tp:taxon-name-part taxon-name-part-type="genus" reg="Merodon">Merodon</tp:taxon-name-part> <tp:taxon-name-part taxon-name-part-type="species" reg="hirsutus">hirsutus</tp:taxon-name-part></tp:taxon-name></italic>, epandrium, ventral view <bold>G</bold><italic><tp:taxon-name><tp:taxon-name-part taxon-name-part-type="genus" reg="Merodon">Merodon</tp:taxon-name-part> <tp:taxon-name-part taxon-name-part-type="species" reg="hirsutus">hirsutus</tp:taxon-name-part></tp:taxon-name></italic>, hypandrium, lateral view, <bold>H</bold><italic><tp:taxon-name><tp:taxon-name-part taxon-name-part-type="genus" reg="Merodon">Merodon</tp:taxon-name-part> <tp:taxon-name-part taxon-name-part-type="species" reg="opacus">opacus</tp:taxon-name-part></tp:taxon-name></italic> sp. nov., epandrium, lateral view <bold>I</bold><italic><tp:taxon-name><tp:taxon-name-part taxon-name-part-type="genus" reg="Merodon">Merodon</tp:taxon-name-part> <tp:taxon-name-part taxon-name-part-type="species" reg="opacus">opacus</tp:taxon-name-part></tp:taxon-name></italic> sp. nov., epandrium, ventral view <bold>J</bold><italic><tp:taxon-name><tp:taxon-name-part taxon-name-part-type="genus" reg="Merodon">Merodon</tp:taxon-name-part> <tp:taxon-name-part taxon-name-part-type="species" reg="opacus">opacus</tp:taxon-name-part></tp:taxon-name></italic> sp. nov., hypandrium, lateral view. Abbreviations: al–anterior surstyle lobe, bp–basolateral protrusion, c–cercus, l–lingula, pl–posterior surstyle lobe. Scale bar: 0.2 mm.</p></caption><graphic xmlns:xlink="http://www.w3.org/1999/xlink" xlink:href="zookeys-909-079-g014.jpg" position="float" orientation="portrait" xlink:type="simple" id="oo_377375.jpg"><uri content-type="original_file" xlink:type="simple">https://binary.pensoft.net/fig/377375</uri></graphic></fig><fig id="F7" position="float" orientation="portrait"><object-id xmlns:xlink="http://www.w3.org/1999/xlink" content-type="doi" xlink:type="simple">10.3897/zookeys.909.46838.figure7</object-id><object-id xmlns:xlink="http://www.w3.org/1999/xlink" content-type="arpha" xlink:type="simple">0CC0AFCD-AC96-51BE-9766-E312CE2A33C2</object-id><label>Figure 7.</label><caption><p>Distribution map of <italic><tp:taxon-name><tp:taxon-name-part taxon-name-part-type="genus" reg="Merodon">Merodon</tp:taxon-name-part> <tp:taxon-name-part taxon-name-part-type="species" reg="serrulatus">serrulatus</tp:taxon-name-part></tp:taxon-name></italic> species group.</p></caption><graphic xmlns:xlink="http://www.w3.org/1999/xlink" xlink:href="zookeys-909-079-g007.jpg" position="float" orientation="portrait" xlink:type="simple" id="oo_377368.jpg"><uri content-type="original_file" xlink:type="simple">https://binary.pensoft.net/fig/377368</uri></graphic></fig></tp:treatment-sec><ref-list><ref id="B58"><mixed-citation xmlns:xlink="http://www.w3.org/1999/xlink" xlink:type="simple"><person-group><name name-style="western"><surname>Sack</surname><given-names>P</given-names></name></person-group> (<year>1913</year>) <article-title>Die Gattung <italic><tp:taxon-name><tp:taxon-name-part taxon-name-part-type="genus">Merodon</tp:taxon-name-part></tp:taxon-name></italic> Meigen (<italic><tp:taxon-name><tp:taxon-name-part taxon-name-part-type="genus">Lampetia</tp:taxon-name-part></tp:taxon-name></italic> Meig. olim).</article-title><source>Abhandlungen der Senckenbergischen Naturforschenden Gesellschaft</source><volume>31</volume>(<issue>4</issue>): <fpage>427</fpage>–<lpage>462</lpage>.</mixed-citation></ref><ref id="B20"><mixed-citation xmlns:xlink="http://www.w3.org/1999/xlink" xlink:type="simple"><person-group><name name-style="western"><surname>Hurkmans</surname><given-names>W</given-names></name></person-group> (<year>1993</year>) <article-title>A monograph of <italic><tp:taxon-name><tp:taxon-name-part taxon-name-part-type="genus">Merodon</tp:taxon-name-part></tp:taxon-name></italic> (<tp:taxon-name><tp:taxon-name-part taxon-name-part-type="order">Diptera</tp:taxon-name-part></tp:taxon-name>: <tp:taxon-name><tp:taxon-name-part taxon-name-part-type="family">Syrphidae</tp:taxon-name-part></tp:taxon-name>). Part 1.</article-title><source>Tijdschrift Voor Entomologie</source><volume>136</volume>: <fpage>147</fpage>–<lpage>234</lpage>.</mixed-citation></ref></ref-list></tp:taxon-treatment>
