# Supplementary material for: Revision of the Merodon serrulatus group (Diptera, Syrphidae)
Source: Zookeys. 2020 Feb 5;909:79–158. doi: 10.3897/zookeys.909.46838 (PMC7015954; doi:10.3897/zookeys.909.46838)
Supplement: XML Treatment for Merodon kawamurae [file zookeys.909.46838-treatment5.xml]

<!DOCTYPE tp:taxon-treatment
  PUBLIC "-//TaxonX//DTD Taxonomic Treatment Publishing DTD v0 20100105//EN" "tax-treatment-NSO.dtd">
<tp:taxon-treatment xmlns:tp="http://www.plazi.org/taxpub"><tp:treatment-meta><kwd-group><label>Taxon classification</label><kwd><named-content xmlns:xlink="http://www.w3.org/1999/xlink" content-type="kingdom">Animalia</named-content></kwd><kwd><named-content xmlns:xlink="http://www.w3.org/1999/xlink" content-type="order">Diptera</named-content></kwd><kwd><named-content xmlns:xlink="http://www.w3.org/1999/xlink" content-type="family">Syrphidae</named-content></kwd></kwd-group><mixed-citation publication-type="journal"><person-group><name><surname>Vujić</surname><given-names>Ante</given-names></name><name><surname>Likov</surname><given-names>Laura</given-names></name><name><surname>Radenković</surname><given-names>Snežana</given-names></name><name><surname>Tubić</surname><given-names>Nataša Kočiš</given-names></name><name><surname>Djan</surname><given-names>Mihajla</given-names></name><name><surname>Šebić</surname><given-names>Anja</given-names></name><name><surname>Pérez-Bañón</surname><given-names>Celeste</given-names></name><name><surname>Barkalov</surname><given-names>Anatolij</given-names></name><name><surname>Hayat</surname><given-names>Rüstem</given-names></name><name><surname>Rojo</surname><given-names>Santos</given-names></name><name><surname>Andrić</surname><given-names>Andrijana</given-names></name><name><surname>Ståhls</surname><given-names>Gunilla</given-names></name></person-group><article-title>Revision of the <italic><tp:taxon-name><tp:taxon-name-part taxon-name-part-type="genus" reg="Merodon">Merodon</tp:taxon-name-part> <tp:taxon-name-part taxon-name-part-type="species" reg="serrulatus">serrulatus</tp:taxon-name-part></tp:taxon-name></italic> group (<tp:taxon-name><tp:taxon-name-part taxon-name-part-type="order">Diptera</tp:taxon-name-part></tp:taxon-name>, <tp:taxon-name><tp:taxon-name-part taxon-name-part-type="family">Syrphidae</tp:taxon-name-part></tp:taxon-name>)</article-title><source>Zookeys</source><day>05</day><month>2</month><year>2020</year><volume>909</volume><fpage>79</fpage><lpage>158</lpage><pub-id pub-id-type="doi">10.3897/zookeys.909.46838</pub-id></mixed-citation></tp:treatment-meta><tp:nomenclature><tp:taxon-name><object-id xmlns:xlink="http://www.w3.org/1999/xlink" content-type="arpha" xlink:type="simple">0BC7AEE0-0F75-51D6-AD13-D96DA7C18F97</object-id>
              <tp:taxon-name-part taxon-name-part-type="genus" reg="Merodon">Merodon</tp:taxon-name-part>
              <tp:taxon-name-part taxon-name-part-type="species" reg="kawamurae">kawamurae</tp:taxon-name-part>
            </tp:taxon-name><tp:taxon-authority>Matsumura, 1916</tp:taxon-authority><xref ref-type="fig" rid="F18">Figs 18D–F</xref><xref ref-type="fig" rid="F19">, 19E–H</xref><xref ref-type="fig" rid="F22">, 22A, B</xref><xref ref-type="fig" rid="F23">, 23E, F</xref><tp:nomenclature-citation-list><tp:nomenclature-citation><tp:taxon-name>
                  <tp:taxon-name-part taxon-name-part-type="genus" reg="Lampetia">Lampetia</tp:taxon-name-part> <tp:taxon-name-part taxon-name-part-type="species" reg="micromegas">micromegas</tp:taxon-name-part></tp:taxon-name><comment>Hervé-Basin, 1929: 111 – syn. published by <xref ref-type="bibr" rid="B20">Hurkmans 1993</xref>: 165.</comment></tp:nomenclature-citation></tp:nomenclature-citation-list></tp:nomenclature><tp:treatment-sec sec-type="diagnosis" id="SECID0E33BI"><title>Diagnosis.</title><p>Medium sized (7.7–11.2 mm), with olive-brown reflection; antennae reddish brown; body pile predominantly pale, except some black pile on vertex and terga 2–4 medially; basoflagellomere short, ca. 1.2 times as long as wide, with large dorsal to dorsolateral fossette, and short arista (Fig. <xref ref-type="fig" rid="F19">19E–H</xref>); tergum 2 with reddish yellow lateral maculae; tergum 3 laterally reddish or brown; metafemur incrassate with long pilosity as long as half of width of metafemur in male and as one third of width of metafemur in female (Fig. <xref ref-type="fig" rid="F22">22A, B</xref>); male genitalia: posterior surstyle lobe with small lateral hump (Fig. <xref ref-type="fig" rid="F18">18E</xref>: bp); apical part of anterior surstyle lobe rhomboid (Fig. <xref ref-type="fig" rid="F18">18D</xref>: al); lingula large (Fig. <xref ref-type="fig" rid="F18">18F</xref>: l), lateral sclerite of aedeagus elongated (Fig. <xref ref-type="fig" rid="F18">18F</xref>: s).</p><fig id="F22" position="float" orientation="portrait"><object-id xmlns:xlink="http://www.w3.org/1999/xlink" content-type="doi" xlink:type="simple">10.3897/zookeys.909.46838.figure22</object-id><object-id xmlns:xlink="http://www.w3.org/1999/xlink" content-type="arpha" xlink:type="simple">DA5BF1E4-1DC4-5117-92C2-11C4CB152044</object-id><label>Figure 22.</label><caption><p><bold>A, B</bold> metaleg, <bold>C, D</bold> metatrochanter, metafemur and metatibia, lateral view. <bold>A</bold><italic><tp:taxon-name><tp:taxon-name-part taxon-name-part-type="genus" reg="Merodon">Merodon</tp:taxon-name-part> <tp:taxon-name-part taxon-name-part-type="species" reg="kawamurae">kawamurae</tp:taxon-name-part></tp:taxon-name></italic>, male <bold>B</bold><italic><tp:taxon-name><tp:taxon-name-part taxon-name-part-type="genus" reg="Merodon">Merodon</tp:taxon-name-part> <tp:taxon-name-part taxon-name-part-type="species" reg="kawamurae">kawamurae</tp:taxon-name-part></tp:taxon-name></italic>, female <bold>C</bold><italic><tp:taxon-name><tp:taxon-name-part taxon-name-part-type="genus" reg="Merodon">Merodon</tp:taxon-name-part> <tp:taxon-name-part taxon-name-part-type="species" reg="medium">medium</tp:taxon-name-part></tp:taxon-name></italic> sp. nov., male <bold>D</bold><italic><tp:taxon-name><tp:taxon-name-part taxon-name-part-type="genus" reg="Merodon">Merodon</tp:taxon-name-part> <tp:taxon-name-part taxon-name-part-type="species" reg="medium">medium</tp:taxon-name-part></tp:taxon-name></italic> sp. nov., female. Scale bar: 2 mm.</p></caption><graphic xmlns:xlink="http://www.w3.org/1999/xlink" xlink:href="zookeys-909-079-g022.jpg" position="float" orientation="portrait" xlink:type="simple" id="oo_377383.jpg"><uri content-type="original_file" xlink:type="simple">https://binary.pensoft.net/fig/377383</uri></graphic></fig></tp:treatment-sec><tp:treatment-sec sec-type="redescription" id="SECID0E66BI"><title>Redescription</title><p>(based on the types of <italic><tp:taxon-name><tp:taxon-name-part taxon-name-part-type="genus" reg="Merodon">Merodon</tp:taxon-name-part> <tp:taxon-name-part taxon-name-part-type="species" reg="micromegas">micromegas</tp:taxon-name-part></tp:taxon-name></italic> and additional material from China). <bold>Male.</bold> Head. Antennae reddish brown; basoflagellomere short, ca. 1.2 times as long as wide, and ca. two times as long as pedicel, straight dorsally with acute apex; dorsal to dorsolateral fossette large; arista reddish brown and thickened at basal one third, covered with dense microtrichia, ca. 1.3 times as long as basoflagellomere (Fig. <xref ref-type="fig" rid="F19">19E–G</xref>); face and frons black with gray microtrichia, face covered with dense whitish, and frons with yellowish white pile; lunule shiny black, bare; vertex isosceles, dull, in front of anterior ocellus covered with dense microtrichia; vertex with long, pale yellow pile, in some specimens mixed with black or dark gray pile on the ocellar triangle; ocellar triangle isosceles; eyes covered with dense pile; occiput with gray-yellow pile, ventrally covered with a dense, gray microtrichia; eye contiguity ca. ten facets long; vertical triangle: eye contiguity: frons = 2.5 : 1 : 2.5.</p><p>Thorax. Scutum and scutellum black with bronze luster, covered with dense, erect yellow pile; scutum usually with indistinct microtrichose vittae; posterodorsal part of anterior anepisternum, posterior anepisternum (except anteroventral angle), anterior anepimeron, dorsomedial anepimeron, and posterodorsal and anteroventral parts of katepisternum with long, dense pale yellow pile and grayish microtrichia; wings entirely covered with microtrichia; wing veins reddish brown; calypteres and halteres pale yellow; legs mostly black, except tip of femora and basal part of tibiae and brown tarsi ventrally; pile on legs pale yellow; metafemur incrassate and curved, ca. three times longer than wide; long pile on postero- and anteroventral surface ca. as half of width of metafemur, approximately the same length as pile on dorsal surface (Fig. <xref ref-type="fig" rid="F22">22A</xref>).</p><p>Abdomen. Broad, tapering, 1.2 times longer than mesonotum; terga dark, except for a pair of reddish yellow, triangular, lateral maculae on tergum 2 (and in some specimen on 3); terga 2–4 each with a pair of white microtrichose, wide, usually oblique fasciae; pile on terga all yellow, except black pile on tergum 3 medially, and on tergum 2 posteriorly and tergum 4 anteriorly in some specimens (Fig. <xref ref-type="fig" rid="F23">23E</xref>); sterna dark brown, covered with long whitish yellow pile.</p><fig id="F23" position="float" orientation="portrait"><object-id xmlns:xlink="http://www.w3.org/1999/xlink" content-type="doi" xlink:type="simple">10.3897/zookeys.909.46838.figure23</object-id><object-id xmlns:xlink="http://www.w3.org/1999/xlink" content-type="arpha" xlink:type="simple">0FDDD067-FEDC-5D03-B2A3-40E0136052C2</object-id><label>Figure 23.</label><caption><p>Body parts, dorsal view. <bold>A</bold><italic><tp:taxon-name><tp:taxon-name-part taxon-name-part-type="genus" reg="Merodon">Merodon</tp:taxon-name-part> <tp:taxon-name-part taxon-name-part-type="species" reg="trianguloculus">trianguloculus</tp:taxon-name-part></tp:taxon-name></italic> sp. nov., thorax, male <bold>B</bold><italic><tp:taxon-name><tp:taxon-name-part taxon-name-part-type="genus" reg="Merodon">Merodon</tp:taxon-name-part> <tp:taxon-name-part taxon-name-part-type="species" reg="trianguloculus">trianguloculus</tp:taxon-name-part></tp:taxon-name></italic> sp. nov., thorax, female <bold>C</bold><italic><tp:taxon-name><tp:taxon-name-part taxon-name-part-type="genus" reg="Merodon">Merodon</tp:taxon-name-part> <tp:taxon-name-part taxon-name-part-type="species" reg="trianguloculus">trianguloculus</tp:taxon-name-part></tp:taxon-name></italic> sp. nov., abdomen, male <bold>D</bold><italic><tp:taxon-name><tp:taxon-name-part taxon-name-part-type="genus" reg="Merodon">Merodon</tp:taxon-name-part> <tp:taxon-name-part taxon-name-part-type="species" reg="trianguloculus">trianguloculus</tp:taxon-name-part></tp:taxon-name></italic> sp. nov., abdomen, female <bold>E</bold><italic><tp:taxon-name><tp:taxon-name-part taxon-name-part-type="genus" reg="Merodon">Merodon</tp:taxon-name-part> <tp:taxon-name-part taxon-name-part-type="species" reg="kawamurae">kawamurae</tp:taxon-name-part></tp:taxon-name></italic>, abdomen, male <bold>F</bold><italic><tp:taxon-name><tp:taxon-name-part taxon-name-part-type="genus" reg="Merodon">Merodon</tp:taxon-name-part> <tp:taxon-name-part taxon-name-part-type="species" reg="kawamurae">kawamurae</tp:taxon-name-part></tp:taxon-name></italic>, abdomen, female. Scale bar: 2 mm.</p></caption><graphic xmlns:xlink="http://www.w3.org/1999/xlink" xlink:href="zookeys-909-079-g023.jpg" position="float" orientation="portrait" xlink:type="simple" id="oo_377384.jpg"><uri content-type="original_file" xlink:type="simple">https://binary.pensoft.net/fig/377384</uri></graphic></fig><p>Male genitalia. Apical part of anterior surstyle lobe rhomboid shape, covered with dense, short pile (Fig. <xref ref-type="fig" rid="F18">18D</xref>: al); posterior surstyle lobe oval with small basolateral protrusion (lateral hump) (Fig. <xref ref-type="fig" rid="F18">18E</xref>: bp); hypandrium sickle-shaped, without lateral projections; lingula large (Fig. <xref ref-type="fig" rid="F18">18F</xref>: l); lateral sclerite of aedeagus elongated (Fig. <xref ref-type="fig" rid="F18">18F</xref>: s).</p><p><bold>Female.</bold> Similar to the male except for normal sexual dimorphism and for the following characteristics: antennae with rounded tip, fossette dorsolateral (Fig. <xref ref-type="fig" rid="F19">19D</xref>); frons microtrichose, covered with mostly gray-yellow pile; ocellar triangle covered with black pile; long pile on postero- and anteroventral surface ca. as half of width of metafemur (Fig. <xref ref-type="fig" rid="F22">22B</xref>); microtrichose fasciae on terga 2–4 narrower (Fig. <xref ref-type="fig" rid="F23">23F</xref>).</p></tp:treatment-sec><tp:treatment-sec sec-type="distribution" id="SECID0E6ECI"><title>Distribution.</title><p><italic><tp:taxon-name><tp:taxon-name-part taxon-name-part-type="genus" reg="Merodon">Merodon</tp:taxon-name-part> <tp:taxon-name-part taxon-name-part-type="species" reg="kawamurae">kawamurae</tp:taxon-name-part></tp:taxon-name></italic> is known from Japan and China (Fig. <xref ref-type="fig" rid="F7">7</xref>). This is the only species of the genus <italic><tp:taxon-name><tp:taxon-name-part taxon-name-part-type="genus" reg="Merodon">Merodon</tp:taxon-name-part></tp:taxon-name></italic> in eastern Palaearctic.</p></tp:treatment-sec><tp:treatment-sec sec-type="ecology" id="SECID0E2FCI"><title>Ecology.</title><p>Preferred environment: no data. Flowers visited: no data. Flight period: April-May.</p></tp:treatment-sec><tp:treatment-sec sec-type="type material" id="SECID0EAGCI"><title>Type material.</title><p><italic><tp:taxon-name><tp:taxon-name-part taxon-name-part-type="genus" reg="Merodon">Merodon</tp:taxon-name-part> <tp:taxon-name-part taxon-name-part-type="species" reg="kawamurae">kawamurae</tp:taxon-name-part></tp:taxon-name></italic> was described after an unknown number of specimens from Kumamoto, Kyushu, Japan, leg. Kawamura. Matsumura’s type material is held at the Hokkaido University, Department for Systematic Entomology, at Sapporo, Japan, but the type material was inaccessible for this study.</p><p><italic><tp:taxon-name><tp:taxon-name-part taxon-name-part-type="genus" reg="Merodon">Merodon</tp:taxon-name-part> <tp:taxon-name-part taxon-name-part-type="species" reg="micromegas">micromegas</tp:taxon-name-part></tp:taxon-name></italic> Lectotype [designated by <xref ref-type="bibr" rid="B20">Hurkmans (1993)</xref>]: “Tchen-Kiang, 13.iv.1918 / <italic>Lampetia micromegas</italic> H. B. type” (<named-content xmlns:xlink="http://www.w3.org/1999/xlink" content-type="dwc:institutional_code" xlink:type="simple">MNHN</named-content>) (studied).</p><p><bold>Paralectotypes</bold> (<italic><tp:taxon-name><tp:taxon-name-part taxon-name-part-type="genus" reg="Lampetia">Lampetia</tp:taxon-name-part> <tp:taxon-name-part taxon-name-part-type="species" reg="micromegas">micromegas</tp:taxon-name-part></tp:taxon-name></italic>). CHINA • 1 ♂; Chemo; <named-content xmlns:xlink="http://www.w3.org/1999/xlink" content-type="dwc:verbatimCoordinates" xlink:type="simple"><named-content content-type="geo-json" specific-use="{&#34;type&#34;:&#34;Point&#34;,&#34;coordinates&#34;:[103.395833,33.742222]}" id="NCID0E5HCI" xlink:type="simple">33°44'32"N, 103°23'45"E</named-content></named-content>; 25 Apr. 1918; <named-content xmlns:xlink="http://www.w3.org/1999/xlink" content-type="dwc:institutional_code" xlink:type="simple">MNHN</named-content> 02520 • 1 ♂; Chemo; <named-content xmlns:xlink="http://www.w3.org/1999/xlink" content-type="dwc:verbatimCoordinates" xlink:type="simple"><named-content content-type="geo-json" specific-use="{&#34;type&#34;:&#34;Point&#34;,&#34;coordinates&#34;:[103.395833,33.742222]}" id="NCID0EOICI" xlink:type="simple">33°44'32"N, 103°23'45"E</named-content></named-content>; 26 Apr. 1918; <named-content xmlns:xlink="http://www.w3.org/1999/xlink" content-type="dwc:institutional_code" xlink:type="simple">MNHN</named-content> 02521 • 1 ♀; Chemo; <named-content xmlns:xlink="http://www.w3.org/1999/xlink" content-type="dwc:verbatimCoordinates" xlink:type="simple"><named-content content-type="geo-json" specific-use="{&#34;type&#34;:&#34;Point&#34;,&#34;coordinates&#34;:[103.395833,33.742222]}" id="NCID0E5ICI" xlink:type="simple">33°44'32"N, 103°23'45"E</named-content></named-content>; 23 Apr. 1918; <named-content xmlns:xlink="http://www.w3.org/1999/xlink" content-type="dwc:institutional_code" xlink:type="simple">MNHN</named-content> 02522 • 1 ♀; Shia-Shu; 10 May 1918; <named-content xmlns:xlink="http://www.w3.org/1999/xlink" content-type="dwc:institutional_code" xlink:type="simple">MNHN</named-content> 02525 • 1 ♀; Jiangsu, Nanking; <named-content xmlns:xlink="http://www.w3.org/1999/xlink" content-type="dwc:verbatimCoordinates" xlink:type="simple"><named-content content-type="geo-json" specific-use="{&#34;type&#34;:&#34;Point&#34;,&#34;coordinates&#34;:[118.956111,32.007500]}" id="NCID0EWJCI" xlink:type="simple">32°00'27"N, 118°57'22"E</named-content></named-content>; 6 May 1918; <named-content xmlns:xlink="http://www.w3.org/1999/xlink" content-type="dwc:institutional_code" xlink:type="simple">MNHN</named-content> 02524.</p></tp:treatment-sec><tp:treatment-sec sec-type="material" id="SECID0EDKCI"><title>Other material.</title><p>CHINA • 1 ♀; Ningpo; <named-content xmlns:xlink="http://www.w3.org/1999/xlink" content-type="dwc:verbatimCoordinates" xlink:type="simple"><named-content content-type="geo-json" specific-use="{&#34;type&#34;:&#34;Point&#34;,&#34;coordinates&#34;:[121.100556,29.741389]}" id="NCID0EMKCI" xlink:type="simple">29°44'29"N, 121°06'02"E</named-content></named-content>; 29 Apr. 1925; J. T. Chu leg.; <named-content xmlns:xlink="http://www.w3.org/1999/xlink" content-type="dwc:institutional_code" xlink:type="simple">NMNH</named-content> 05118 • 1 ♂; Jiangsu, Nanking; <named-content xmlns:xlink="http://www.w3.org/1999/xlink" content-type="dwc:verbatimCoordinates" xlink:type="simple"><named-content content-type="geo-json" specific-use="{&#34;type&#34;:&#34;Point&#34;,&#34;coordinates&#34;:[118.956111,32.007500]}" id="NCID0E3KCI" xlink:type="simple">32°00'27"N, 118°57'22"E</named-content></named-content>; 1981; H. Jettmar leg.; <named-content xmlns:xlink="http://www.w3.org/1999/xlink" content-type="dwc:institutional_code" xlink:type="simple">NHMW</named-content> 02516 • 1 ♀; Jiangsu, Nanking; <named-content xmlns:xlink="http://www.w3.org/1999/xlink" content-type="dwc:verbatimCoordinates" xlink:type="simple"><named-content content-type="geo-json" specific-use="{&#34;type&#34;:&#34;Point&#34;,&#34;coordinates&#34;:[118.956111,32.007500]}" id="NCID0EMLCI" xlink:type="simple">32°00'27"N, 118°57'22"E</named-content></named-content>; 15 Apr. 1918; <named-content xmlns:xlink="http://www.w3.org/1999/xlink" content-type="dwc:institutional_code" xlink:type="simple">NBCN</named-content> 02518 • 1 ♀; same data as for preceding; 16 Apr. 1918; <named-content xmlns:xlink="http://www.w3.org/1999/xlink" content-type="dwc:institutional_code" xlink:type="simple">MNHN</named-content> • 16 ♂♂; Chenkiang; <named-content xmlns:xlink="http://www.w3.org/1999/xlink" content-type="dwc:verbatimCoordinates" xlink:type="simple"><named-content content-type="geo-json" specific-use="{&#34;type&#34;:&#34;Point&#34;,&#34;coordinates&#34;:[119.390278,32.140000]}" id="NCID0EEMCI" xlink:type="simple">32°08'24"N, 119°23'25"E</named-content></named-content>; 1–13 Apr. 1918; <named-content xmlns:xlink="http://www.w3.org/1999/xlink" content-type="dwc:institutional_code" xlink:type="simple">MNHN</named-content> • 12 ♀♀; same data as for preceding; <named-content xmlns:xlink="http://www.w3.org/1999/xlink" content-type="dwc:institutional_code" xlink:type="simple">MNHN</named-content> • 6 ♂♂; Chemo; <named-content xmlns:xlink="http://www.w3.org/1999/xlink" content-type="dwc:verbatimCoordinates" xlink:type="simple"><named-content content-type="geo-json" specific-use="{&#34;type&#34;:&#34;Point&#34;,&#34;coordinates&#34;:[103.395833,33.742222]}" id="NCID0E3MCI" xlink:type="simple">33°44'32"N, 103°23'45"E</named-content></named-content>; 23 Apr. 1918; <named-content xmlns:xlink="http://www.w3.org/1999/xlink" content-type="dwc:institutional_code" xlink:type="simple">MNHN</named-content> • 4 ♀♀; same data as for preceding; <named-content xmlns:xlink="http://www.w3.org/1999/xlink" content-type="dwc:institutional_code" xlink:type="simple">MNHN</named-content> • 1 ♀; Chemo; <named-content xmlns:xlink="http://www.w3.org/1999/xlink" content-type="dwc:verbatimCoordinates" xlink:type="simple"><named-content content-type="geo-json" specific-use="{&#34;type&#34;:&#34;Point&#34;,&#34;coordinates&#34;:[103.395833,33.742222]}" id="NCID0EUNCI" xlink:type="simple">33°44'32"N, 103°23'45"E</named-content></named-content>; 23 Apr. 1918; <named-content xmlns:xlink="http://www.w3.org/1999/xlink" content-type="dwc:institutional_code" xlink:type="simple">NBCN</named-content> • 1 ♀; same data as for preceding; 26 Apr. 1918; <named-content xmlns:xlink="http://www.w3.org/1999/xlink" content-type="dwc:institutional_code" xlink:type="simple">NBCN</named-content> • 1 ♂; Hoachan; 16 May 1918; <named-content xmlns:xlink="http://www.w3.org/1999/xlink" content-type="dwc:institutional_code" xlink:type="simple">MNHN</named-content> • 2 ♀♀; same data as for preceding; <named-content xmlns:xlink="http://www.w3.org/1999/xlink" content-type="dwc:institutional_code" xlink:type="simple">MNHN</named-content> • 3 ♂♂; Shia-Shu; 22 Apr. 1918; <named-content xmlns:xlink="http://www.w3.org/1999/xlink" content-type="dwc:institutional_code" xlink:type="simple">MNHN</named-content>.</p></tp:treatment-sec><tp:treatment-sec><!--Section generated to contain objects referenced in tp:taxon-treatment.--><fig id="F18" position="float" orientation="portrait"><object-id xmlns:xlink="http://www.w3.org/1999/xlink" content-type="doi" xlink:type="simple">10.3897/zookeys.909.46838.figure18</object-id><object-id xmlns:xlink="http://www.w3.org/1999/xlink" content-type="arpha" xlink:type="simple">8FC87823-0094-5820-964C-74659653A32B</object-id><label>Figure 18.</label><caption><p>Male genitalia. <bold>A</bold><italic><tp:taxon-name><tp:taxon-name-part taxon-name-part-type="genus" reg="Merodon">Merodon</tp:taxon-name-part> <tp:taxon-name-part taxon-name-part-type="species" reg="disjunctus">disjunctus</tp:taxon-name-part></tp:taxon-name></italic> sp. nov., epandrium, lateral view <bold>B</bold><italic><tp:taxon-name><tp:taxon-name-part taxon-name-part-type="genus" reg="Merodon">Merodon</tp:taxon-name-part> <tp:taxon-name-part taxon-name-part-type="species" reg="disjunctus">disjunctus</tp:taxon-name-part></tp:taxon-name></italic> sp. nov., epandrium, ventral view <bold>C</bold><italic><tp:taxon-name><tp:taxon-name-part taxon-name-part-type="genus" reg="Merodon">Merodon</tp:taxon-name-part> <tp:taxon-name-part taxon-name-part-type="species" reg="disjunctus">disjunctus</tp:taxon-name-part></tp:taxon-name></italic> sp. nov., hypandrium, lateral view <bold>D</bold><italic><tp:taxon-name><tp:taxon-name-part taxon-name-part-type="genus" reg="Merodon">Merodon</tp:taxon-name-part> <tp:taxon-name-part taxon-name-part-type="species" reg="kawamurae">kawamurae</tp:taxon-name-part></tp:taxon-name></italic>, epandrium, lateral view <bold>E</bold><italic><tp:taxon-name><tp:taxon-name-part taxon-name-part-type="genus" reg="Merodon">Merodon</tp:taxon-name-part> <tp:taxon-name-part taxon-name-part-type="species" reg="kawamurae">kawamurae</tp:taxon-name-part></tp:taxon-name></italic>, epandrium, ventral view <bold>F</bold><italic><tp:taxon-name><tp:taxon-name-part taxon-name-part-type="genus" reg="Merodon">Merodon</tp:taxon-name-part> <tp:taxon-name-part taxon-name-part-type="species" reg="kawamurae">kawamurae</tp:taxon-name-part></tp:taxon-name></italic>, hypandrium, lateral view. Abbreviations: al–anterior surstyle lobe, bp–basolateral protrusion, l–lingula, pl–posterior surstyle lobe, s–lateral sclerite of aedeagus. Scale bar: 0.2 mm.</p></caption><graphic xmlns:xlink="http://www.w3.org/1999/xlink" xlink:href="zookeys-909-079-g018.jpg" position="float" orientation="portrait" xlink:type="simple" id="oo_377379.jpg"><uri content-type="original_file" xlink:type="simple">https://binary.pensoft.net/fig/377379</uri></graphic></fig><fig id="F19" position="float" orientation="portrait"><object-id xmlns:xlink="http://www.w3.org/1999/xlink" content-type="doi" xlink:type="simple">10.3897/zookeys.909.46838.figure19</object-id><object-id xmlns:xlink="http://www.w3.org/1999/xlink" content-type="arpha" xlink:type="simple">4859FF0E-0457-555B-B4F5-934D962CFFDF</object-id><label>Figure 19.</label><caption><p>Antenna. <bold>A</bold><italic><tp:taxon-name><tp:taxon-name-part taxon-name-part-type="genus" reg="Merodon">Merodon</tp:taxon-name-part> <tp:taxon-name-part taxon-name-part-type="species" reg="hirsutus">hirsutus</tp:taxon-name-part></tp:taxon-name></italic>, outer side, lateral view, male <bold>B</bold><italic><tp:taxon-name><tp:taxon-name-part taxon-name-part-type="genus" reg="Merodon">Merodon</tp:taxon-name-part> <tp:taxon-name-part taxon-name-part-type="species" reg="hirsutus">hirsutus</tp:taxon-name-part></tp:taxon-name></italic>, inner side, lateral view, male <bold>C</bold><italic><tp:taxon-name><tp:taxon-name-part taxon-name-part-type="genus" reg="Merodon">Merodon</tp:taxon-name-part> <tp:taxon-name-part taxon-name-part-type="species" reg="hirsutus">hirsutus</tp:taxon-name-part></tp:taxon-name></italic>, dorsal view, male <bold>D</bold><italic><tp:taxon-name><tp:taxon-name-part taxon-name-part-type="genus" reg="Merodon">Merodon</tp:taxon-name-part> <tp:taxon-name-part taxon-name-part-type="species" reg="hirsutus">hirsutus</tp:taxon-name-part></tp:taxon-name></italic>, outer side, lateral view, female <bold>E</bold><italic><tp:taxon-name><tp:taxon-name-part taxon-name-part-type="genus" reg="Merodon">Merodon</tp:taxon-name-part> <tp:taxon-name-part taxon-name-part-type="species" reg="kawamurae">kawamurae</tp:taxon-name-part></tp:taxon-name></italic>, outer side, lateral view, male <bold>F</bold><italic><tp:taxon-name><tp:taxon-name-part taxon-name-part-type="genus" reg="Merodon">Merodon</tp:taxon-name-part> <tp:taxon-name-part taxon-name-part-type="species" reg="kawamurae">kawamurae</tp:taxon-name-part></tp:taxon-name></italic>, inner side, lateral view, male <bold>G</bold><italic><tp:taxon-name><tp:taxon-name-part taxon-name-part-type="genus" reg="Merodon">Merodon</tp:taxon-name-part> <tp:taxon-name-part taxon-name-part-type="species" reg="kawamurae">kawamurae</tp:taxon-name-part></tp:taxon-name></italic>, dorsal view, male <bold>H</bold><italic><tp:taxon-name><tp:taxon-name-part taxon-name-part-type="genus" reg="Merodon">Merodon</tp:taxon-name-part> <tp:taxon-name-part taxon-name-part-type="species" reg="kawamurae">kawamurae</tp:taxon-name-part></tp:taxon-name></italic>, outer side, lateral view, female <bold>I</bold><italic><tp:taxon-name><tp:taxon-name-part taxon-name-part-type="genus" reg="Merodon">Merodon</tp:taxon-name-part> <tp:taxon-name-part taxon-name-part-type="species" reg="medium">medium</tp:taxon-name-part></tp:taxon-name></italic> sp. nov., outer side, lateral view, male <bold>J</bold><italic><tp:taxon-name><tp:taxon-name-part taxon-name-part-type="genus" reg="Merodon">Merodon</tp:taxon-name-part> <tp:taxon-name-part taxon-name-part-type="species" reg="medium">medium</tp:taxon-name-part></tp:taxon-name></italic> sp. nov., outer side, lateral view, female. Scale bar: 1 mm.</p></caption><graphic xmlns:xlink="http://www.w3.org/1999/xlink" xlink:href="zookeys-909-079-g019.jpg" position="float" orientation="portrait" xlink:type="simple" id="oo_377380.jpg"><uri content-type="original_file" xlink:type="simple">https://binary.pensoft.net/fig/377380</uri></graphic></fig><fig id="F7" position="float" orientation="portrait"><object-id xmlns:xlink="http://www.w3.org/1999/xlink" content-type="doi" xlink:type="simple">10.3897/zookeys.909.46838.figure7</object-id><object-id xmlns:xlink="http://www.w3.org/1999/xlink" content-type="arpha" xlink:type="simple">0CC0AFCD-AC96-51BE-9766-E312CE2A33C2</object-id><label>Figure 7.</label><caption><p>Distribution map of <italic><tp:taxon-name><tp:taxon-name-part taxon-name-part-type="genus" reg="Merodon">Merodon</tp:taxon-name-part> <tp:taxon-name-part taxon-name-part-type="species" reg="serrulatus">serrulatus</tp:taxon-name-part></tp:taxon-name></italic> species group.</p></caption><graphic xmlns:xlink="http://www.w3.org/1999/xlink" xlink:href="zookeys-909-079-g007.jpg" position="float" orientation="portrait" xlink:type="simple" id="oo_377368.jpg"><uri content-type="original_file" xlink:type="simple">https://binary.pensoft.net/fig/377368</uri></graphic></fig></tp:treatment-sec><ref-list><ref id="B20"><mixed-citation xmlns:xlink="http://www.w3.org/1999/xlink" xlink:type="simple"><person-group><name name-style="western"><surname>Hurkmans</surname><given-names>W</given-names></name></person-group> (<year>1993</year>) <article-title>A monograph of <italic><tp:taxon-name><tp:taxon-name-part taxon-name-part-type="genus">Merodon</tp:taxon-name-part></tp:taxon-name></italic> (<tp:taxon-name><tp:taxon-name-part taxon-name-part-type="order">Diptera</tp:taxon-name-part></tp:taxon-name>: <tp:taxon-name><tp:taxon-name-part taxon-name-part-type="family">Syrphidae</tp:taxon-name-part></tp:taxon-name>). Part 1.</article-title><source>Tijdschrift Voor Entomologie</source><volume>136</volume>: <fpage>147</fpage>–<lpage>234</lpage>.</mixed-citation></ref></ref-list></tp:taxon-treatment>
