# Supplementary material for: Revision of the Merodon serrulatus group (Diptera, Syrphidae)
Source: Zookeys. 2020 Feb 5;909:79–158. doi: 10.3897/zookeys.909.46838 (PMC7015954; doi:10.3897/zookeys.909.46838)
Supplement: XML Treatment for Merodon nigrocapillatus [file zookeys.909.46838-treatment7.xml]

<!DOCTYPE tp:taxon-treatment
  PUBLIC "-//TaxonX//DTD Taxonomic Treatment Publishing DTD v0 20100105//EN" "tax-treatment-NSO.dtd">
<tp:taxon-treatment xmlns:tp="http://www.plazi.org/taxpub"><tp:treatment-meta><kwd-group><label>Taxon classification</label><kwd><named-content xmlns:xlink="http://www.w3.org/1999/xlink" content-type="kingdom">Animalia</named-content></kwd><kwd><named-content xmlns:xlink="http://www.w3.org/1999/xlink" content-type="order">Diptera</named-content></kwd><kwd><named-content xmlns:xlink="http://www.w3.org/1999/xlink" content-type="family">Syrphidae</named-content></kwd></kwd-group><mixed-citation publication-type="journal"><person-group><name><surname>Vujić</surname><given-names>Ante</given-names></name><name><surname>Likov</surname><given-names>Laura</given-names></name><name><surname>Radenković</surname><given-names>Snežana</given-names></name><name><surname>Tubić</surname><given-names>Nataša Kočiš</given-names></name><name><surname>Djan</surname><given-names>Mihajla</given-names></name><name><surname>Šebić</surname><given-names>Anja</given-names></name><name><surname>Pérez-Bañón</surname><given-names>Celeste</given-names></name><name><surname>Barkalov</surname><given-names>Anatolij</given-names></name><name><surname>Hayat</surname><given-names>Rüstem</given-names></name><name><surname>Rojo</surname><given-names>Santos</given-names></name><name><surname>Andrić</surname><given-names>Andrijana</given-names></name><name><surname>Ståhls</surname><given-names>Gunilla</given-names></name></person-group><article-title>Revision of the <italic><tp:taxon-name><tp:taxon-name-part taxon-name-part-type="genus" reg="Merodon">Merodon</tp:taxon-name-part> <tp:taxon-name-part taxon-name-part-type="species" reg="serrulatus">serrulatus</tp:taxon-name-part></tp:taxon-name></italic> group (<tp:taxon-name><tp:taxon-name-part taxon-name-part-type="order">Diptera</tp:taxon-name-part></tp:taxon-name>, <tp:taxon-name><tp:taxon-name-part taxon-name-part-type="family">Syrphidae</tp:taxon-name-part></tp:taxon-name>)</article-title><source>Zookeys</source><day>05</day><month>2</month><year>2020</year><volume>909</volume><fpage>79</fpage><lpage>158</lpage><pub-id pub-id-type="doi">10.3897/zookeys.909.46838</pub-id></mixed-citation></tp:treatment-meta><tp:nomenclature><tp:taxon-name><object-id xmlns:xlink="http://www.w3.org/1999/xlink" content-type="arpha" xlink:type="simple">3EE0F8A4-02FF-506E-B00A-1B05E7CB8D22</object-id>
              <tp:taxon-name-part taxon-name-part-type="genus" reg="Merodon">Merodon</tp:taxon-name-part>
              <tp:taxon-name-part taxon-name-part-type="species" reg="nigrocapillatus">nigrocapillatus</tp:taxon-name-part>
              <object-id xmlns:xlink="http://www.w3.org/1999/xlink" content-type="zoobank" xlink:type="simple">http://zoobank.org/09B368F3-6BCF-4CF1-95E1-8AC43C14B1D4</object-id>
            </tp:taxon-name><tp:taxon-authority>Vujić, Likov &amp; Radenković</tp:taxon-authority><tp:taxon-status xmlns:xlink="http://www.w3.org/1999/xlink" xlink:type="simple">sp. nov.</tp:taxon-status><xref ref-type="fig" rid="F25">Figs 25D–F</xref><xref ref-type="fig" rid="F26">, 26A–D</xref><xref ref-type="fig" rid="F27">, 27A</xref><xref ref-type="fig" rid="F28">, 28C, D</xref></tp:nomenclature><tp:treatment-sec sec-type="diagnosis" id="SECID0E5BDI"><title>Diagnosis.</title><p>Medium sized (10.2–10.8 mm), black and shiny species, covered with mostly black pile on scutum, terga and legs in both sexes (Fig. <xref ref-type="fig" rid="F26">26</xref>); antennae dark; legs black; male dichoptic (Fig. <xref ref-type="fig" rid="F27">27A</xref>); basoflagellomere short, 1.3 times longer than wide (Fig. <xref ref-type="fig" rid="F28">28C</xref>); terga black, without pale lateral maculae on tergum 2; microtrichose fasciae on terga 2–4 very narrow or absent in males (Fig. <xref ref-type="fig" rid="F26">26A</xref>) and narrow in females (Fig. <xref ref-type="fig" rid="F26">26C</xref>).</p><fig id="F26" position="float" orientation="portrait"><object-id xmlns:xlink="http://www.w3.org/1999/xlink" content-type="doi" xlink:type="simple">10.3897/zookeys.909.46838.figure26</object-id><object-id xmlns:xlink="http://www.w3.org/1999/xlink" content-type="arpha" xlink:type="simple">C4F52FD9-9F65-5823-AAD0-7982487E9B01</object-id><label>Figure 26.</label><caption><p><italic><tp:taxon-name><tp:taxon-name-part taxon-name-part-type="genus" reg="Merodon">Merodon</tp:taxon-name-part> <tp:taxon-name-part taxon-name-part-type="species" reg="nigrocapillatus">nigrocapillatus</tp:taxon-name-part></tp:taxon-name></italic> sp. nov., body parts. <bold>A</bold> dorsal view, male <bold>B</bold> lateral view, male <bold>C</bold> dorsal view, female <bold>D</bold> lateral view, female. Scale bar: 2 mm.</p></caption><graphic xmlns:xlink="http://www.w3.org/1999/xlink" xlink:href="zookeys-909-079-g026.jpg" position="float" orientation="portrait" xlink:type="simple" id="oo_377387.jpg"><uri content-type="original_file" xlink:type="simple">https://binary.pensoft.net/fig/377387</uri></graphic></fig><fig id="F27" position="float" orientation="portrait"><object-id xmlns:xlink="http://www.w3.org/1999/xlink" content-type="doi" xlink:type="simple">10.3897/zookeys.909.46838.figure27</object-id><object-id xmlns:xlink="http://www.w3.org/1999/xlink" content-type="arpha" xlink:type="simple">3E95B580-45C1-532B-839D-B64687FFC08C</object-id><label>Figure 27.</label><caption><p>Head of male, dorsal view. <bold>A</bold><italic><tp:taxon-name><tp:taxon-name-part taxon-name-part-type="genus" reg="Merodon">Merodon</tp:taxon-name-part> <tp:taxon-name-part taxon-name-part-type="species" reg="nigrocapillatus">nigrocapillatus</tp:taxon-name-part></tp:taxon-name></italic> sp. nov. <bold>B</bold><italic><tp:taxon-name><tp:taxon-name-part taxon-name-part-type="genus" reg="Merodon">Merodon</tp:taxon-name-part> <tp:taxon-name-part taxon-name-part-type="species" reg="nigropunctum">nigropunctum</tp:taxon-name-part></tp:taxon-name></italic> sp. nov. Scale bar: 2 mm.</p></caption><graphic xmlns:xlink="http://www.w3.org/1999/xlink" xlink:href="zookeys-909-079-g027.jpg" position="float" orientation="portrait" xlink:type="simple" id="oo_377388.jpg"><uri content-type="original_file" xlink:type="simple">https://binary.pensoft.net/fig/377388</uri></graphic></fig><fig id="F28" position="float" orientation="portrait"><object-id xmlns:xlink="http://www.w3.org/1999/xlink" content-type="doi" xlink:type="simple">10.3897/zookeys.909.46838.figure28</object-id><object-id xmlns:xlink="http://www.w3.org/1999/xlink" content-type="arpha" xlink:type="simple">889A3489-FDA5-5911-A46F-72FDB0B2A899</object-id><label>Figure 28.</label><caption><p>Antenna. <bold>A</bold><italic><tp:taxon-name><tp:taxon-name-part taxon-name-part-type="genus" reg="Merodon">Merodon</tp:taxon-name-part> <tp:taxon-name-part taxon-name-part-type="species" reg="nigropunctum">nigropunctum</tp:taxon-name-part></tp:taxon-name></italic> sp. nov., outer side lateral view, male <bold>B</bold><italic><tp:taxon-name><tp:taxon-name-part taxon-name-part-type="genus" reg="Merodon">Merodon</tp:taxon-name-part> <tp:taxon-name-part taxon-name-part-type="species" reg="nigropunctum">nigropunctum</tp:taxon-name-part></tp:taxon-name></italic> sp. nov., inner side, lateral view, male <bold>C</bold><italic><tp:taxon-name><tp:taxon-name-part taxon-name-part-type="genus" reg="Merodon">Merodon</tp:taxon-name-part> <tp:taxon-name-part taxon-name-part-type="species" reg="nigrocapillatus">nigrocapillatus</tp:taxon-name-part></tp:taxon-name></italic> sp. nov., outer side, lateral view, male <bold>D</bold><italic><tp:taxon-name><tp:taxon-name-part taxon-name-part-type="genus" reg="Merodon">Merodon</tp:taxon-name-part> <tp:taxon-name-part taxon-name-part-type="species" reg="nigrocapillatus">nigrocapillatus</tp:taxon-name-part></tp:taxon-name></italic> sp. nov., outer side, lateral view, female. Scale bar: 1 mm.</p></caption><graphic xmlns:xlink="http://www.w3.org/1999/xlink" xlink:href="zookeys-909-079-g028.jpg" position="float" orientation="portrait" xlink:type="simple" id="oo_377389.jpg"><uri content-type="original_file" xlink:type="simple">https://binary.pensoft.net/fig/377389</uri></graphic></fig></tp:treatment-sec><tp:treatment-sec sec-type="description" id="SECID0EAHDI"><title>Description.</title><p><bold>Male.</bold> Head. Antennae black; basoflagellomere short, 1.3 times as long as wide, and ca. two times as long as pedicel, with rounded apex; fossette dorsolateral; arista black and thickened at basal one third, covered with dense microtrichia, ca. two times as long as basoflagellomere (Fig. <xref ref-type="fig" rid="F28">28C</xref>); face and frons black with gray microtrichia, face covered with dense whitish gray or mixed black and whitish gray, and frons mostly with black pile; oral margin shiny, with lateral microtrichose area; lunule shiny black, bare; vertex isosceles, shiny black, except in front of anterior ocellus covered with microtrichia; vertex with long, black pile; ocellar triangle equilateral; eyes covered with dense whitish pile; occiput shiny covered with black pile in upper half, ventrally with gray-yellow pile and dense, gray microtrichia; eye dichoptic, separated by distance of three facets (Fig. <xref ref-type="fig" rid="F27">27A</xref>).</p><p>Thorax. Scutum and scutellum black, shiny, covered with dense, erect, black pile; scutum without microtrichose vittae (Fig. <xref ref-type="fig" rid="F26">26A</xref>); posterodorsal part of anterior anepisternum, posterior anepisternum (except anteroventral angle), anterior anepimeron, dorsomedial anepimeron, and posterodorsal and anteroventral parts of katepisternum with long, dark gray or black pile and grayish microtrichia; wings entirely covered with microtrichia, except bare area at basal one third; wing veins dark brown; calypteres gray; halteres blackish; legs black (Fig. <xref ref-type="fig" rid="F26">26B</xref>); pile on legs mostly black or dark gray; metafemur curved and <tp:taxon-name><tp:taxon-name-part taxon-name-part-type="genus" reg="Merodon"/><tp:taxon-name-part taxon-name-part-type="species" reg="medium">medium</tp:taxon-name-part></tp:taxon-name> incrassate, ca. four times longer than wide; pile on postero- and anteroventral surface ca. one third to half of width of metafemur, slightly shorter than pile dorsally.</p><p>Abdomen. Tapering, 1.2 times longer than mesonotum; terga completely dark; terga 3 and 4 without, or with indistinct pair of white microtrichose fasciae; pile on terga mostly black, except anteromedial part of tergum 2 partly covered with whitish pile (Fig. <xref ref-type="fig" rid="F26">26A</xref>); sterna dark brown to black, covered with long black and whitish pile.</p><p>Male genitalia. Apical part of anterior surstyle lobe rhomboid shape, ca. two times longer than wide, covered with dense, short pile (Fig. <xref ref-type="fig" rid="F25">25D</xref>: al); posterior surstyle lobe oval with basolateral protrusion (lateral hump) (Fig. <xref ref-type="fig" rid="F25">25D, E</xref>: bp); hypandrium sickle-shaped, without lateral projections; lingula large (Fig. <xref ref-type="fig" rid="F25">25F</xref>: l).</p><p><bold>Female.</bold> Similar to the male except for normal sexual dimorphism and for the following characteristics: basoflagellomere 1.5 times longer than wide, fossette narrow (Fig. <xref ref-type="fig" rid="F28">28D</xref>); pile on face of variable color, from black to whitish; frons mostly microtrichose, covered with black pile; ocellar triangle covered with black pile; microtrichose fasciae on terga 2–4 narrow (Fig. <xref ref-type="fig" rid="F26">26C</xref>); thorax on lateral sides with variable pilosity color, from black to whitish.</p></tp:treatment-sec><tp:treatment-sec sec-type="etymology" id="SECID0EDJDI"><title>Etymology.</title><p>The name <italic>nigrocapillatu</italic>s is derived from Latin adjective <italic>niger</italic> meaning black, dark and Latin noun <italic>capillatus</italic> meaning long-haired, referring to the long, black body pile of this species.</p></tp:treatment-sec><tp:treatment-sec sec-type="distribution" id="SECID0EPJDI"><title>Distribution.</title><p><italic><tp:taxon-name><tp:taxon-name-part taxon-name-part-type="genus" reg="Merodon">Merodon</tp:taxon-name-part> <tp:taxon-name-part taxon-name-part-type="species" reg="nigrocapillatus">nigrocapillatus</tp:taxon-name-part></tp:taxon-name></italic> sp. nov. has only been recorded in Tajikistan (Fig. <xref ref-type="fig" rid="F7">7</xref>).</p></tp:treatment-sec><tp:treatment-sec sec-type="ecology" id="SECID0EEKDI"><title>Ecology.</title><p>Preferred environment: open areas at high altitudes, unimproved grassland (Fig. <xref ref-type="fig" rid="F35">35D</xref>). Flowers visited: white <tp:taxon-name><tp:taxon-name-part taxon-name-part-type="family">Apiaceae</tp:taxon-name-part></tp:taxon-name>. Flight period: June-July.</p></tp:treatment-sec><tp:treatment-sec sec-type="type material" id="SECID0ETKDI"><title>Type material.</title><p><bold>Holotype</bold>. Tajikistan • ♂; Varzob, Kalon; <named-content xmlns:xlink="http://www.w3.org/1999/xlink" content-type="dwc:verbatimCoordinates" xlink:type="simple"><named-content content-type="geo-json" specific-use="{&#34;type&#34;:&#34;Point&#34;,&#34;coordinates&#34;:[68.870000,39.060000]}" id="NCID0E5KDI" xlink:type="simple">39°03'36"N, 68°52'12"E</named-content></named-content>; 2440 m a.s.l.; 1–4 Jul. 2017; A. Barkalov leg.; <named-content xmlns:xlink="http://www.w3.org/1999/xlink" content-type="dwc:institutional_code" xlink:type="simple">SZMN</named-content> 22625. Original label: “HOLOTYPE of <italic>Merodon</italic> / <italic>nigrocapillatus</italic> Vujić, Likov / et Radenković sp.n. 2019” [red label], “Таджикистан, Варзобское / ущ., 3 км с.-в. кишлака / Калон, 2440м н.у.м. 39,06° / N, 68,87° 1-4.07.2017 / Сб.А. Баркалов”, “<italic>2017</italic> / <italic>sp. 1</italic> / A. Barkalov det., 201” [label partly handwritten], “22625” (See Supplementary file 1: Figure <xref ref-type="fig" rid="F1">1B</xref>). <bold>Paratypes</bold>. Tajikistan • 1 ♀; Varzob, Kalon; <named-content xmlns:xlink="http://www.w3.org/1999/xlink" content-type="dwc:verbatimCoordinates" xlink:type="simple"><named-content content-type="geo-json" specific-use="{&#34;type&#34;:&#34;Point&#34;,&#34;coordinates&#34;:[68.880000,39.050000]}" id="NCID0E3LDI" xlink:type="simple">39°03'00"N, 68°52'48"E</named-content></named-content>; 2484 m a.s.l.; 7–12 Jul. 2017; A. Barkalov leg.; <named-content xmlns:xlink="http://www.w3.org/1999/xlink" content-type="dwc:institutional_code" xlink:type="simple">SZMN</named-content> 22626 • 1 ♀; 65km N of Dushanbe, S side ANZOP pass; <named-content xmlns:xlink="http://www.w3.org/1999/xlink" content-type="dwc:verbatimCoordinates" xlink:type="simple"><named-content content-type="geo-json" specific-use="{&#34;type&#34;:&#34;Point&#34;,&#34;coordinates&#34;:[68.320000,39.050000]}" id="NCID0EMMDI" xlink:type="simple">39°03'00"N, 68°19'12"E</named-content></named-content>; 2380 m a.s.l.; 21 Jul. 2010; J. Dils, J. Faes leg.; <abbrev xmlns:xlink="http://www.w3.org/1999/xlink" xlink:title="Guy Van de Weyer collection, Reet (Rumst), Belgium" id="ABBRID0ERMDI" xlink:type="simple">G. V. W. coll</abbrev>. 10397 • 1 ♀; Iskanderkul kishlak, Sarytag; <named-content xmlns:xlink="http://www.w3.org/1999/xlink" content-type="dwc:verbatimCoordinates" xlink:type="simple"><named-content content-type="geo-json" specific-use="{&#34;type&#34;:&#34;Point&#34;,&#34;coordinates&#34;:[68.320000,39.050000]}" id="NCID0EYMDI" xlink:type="simple">39°03'00"N, 68°19'12"E</named-content></named-content>; 2374 m a.s.l.; 14 Jun. 2018; A. Barkalov leg.; <named-content xmlns:xlink="http://www.w3.org/1999/xlink" content-type="dwc:institutional_code" xlink:type="simple">SZMN</named-content> 24506 • 4 ♂♂; Varzob Canyon, 3 km N-E Kalon kishlak; <named-content xmlns:xlink="http://www.w3.org/1999/xlink" content-type="dwc:verbatimCoordinates" xlink:type="simple"><named-content content-type="geo-json" specific-use="{&#34;type&#34;:&#34;Point&#34;,&#34;coordinates&#34;:[68.870000,39.060000]}" id="NCID0EINDI" xlink:type="simple">39°03'36"N, 68°52'12"E</named-content></named-content>; 2440 m a.s.l.; A. Barkalov leg.; <named-content xmlns:xlink="http://www.w3.org/1999/xlink" content-type="dwc:institutional_code" xlink:type="simple">SZMN</named-content> • 14 ♀♀; same data as for preceding; <named-content xmlns:xlink="http://www.w3.org/1999/xlink" content-type="dwc:institutional_code" xlink:type="simple">SZMN</named-content> • 2 ♀♀; same data as for preceding; 4 and 7 Jul. 2017; V. Zinchenko leg.; <named-content xmlns:xlink="http://www.w3.org/1999/xlink" content-type="dwc:institutional_code" xlink:type="simple">SZMN</named-content> • 3 ♀♀; same data as for preceding; 4 and 7 Jul. 2018; <named-content xmlns:xlink="http://www.w3.org/1999/xlink" content-type="dwc:institutional_code" xlink:type="simple">SZMN</named-content> • 1 ♀; Varzob Canyon, 3 km N-E Kalon kishlak; <named-content xmlns:xlink="http://www.w3.org/1999/xlink" content-type="dwc:verbatimCoordinates" xlink:type="simple"><named-content content-type="geo-json" specific-use="{&#34;type&#34;:&#34;Point&#34;,&#34;coordinates&#34;:[68.870000,39.060000]}" id="NCID0EQODI" xlink:type="simple">39°03'36"N, 68°52'12"E</named-content></named-content>; 2356 m a.s.l.; 5 Jul. 2018; A. Barkalov leg.; <named-content xmlns:xlink="http://www.w3.org/1999/xlink" content-type="dwc:institutional_code" xlink:type="simple">SZMN</named-content> 24502 • 1 ♀; same data as for preceding; 7 Jun. 2018; <named-content xmlns:xlink="http://www.w3.org/1999/xlink" content-type="dwc:institutional_code" xlink:type="simple">SZMN</named-content> 24505 • 1 ♀; same data as for preceding; ~2400 m a.s.l.; 28 Jun. 2018; V. Zinchenko leg.; <named-content xmlns:xlink="http://www.w3.org/1999/xlink" content-type="dwc:institutional_code" xlink:type="simple">SZMN</named-content> 24503 • 1 ♀; same data as for preceding; 30 Jun. 2018; <named-content xmlns:xlink="http://www.w3.org/1999/xlink" content-type="dwc:institutional_code" xlink:type="simple">SZMN</named-content> 24504 • 1 ♀; Varzob Canyon, 4 km N-E Kalon kishlak; <named-content xmlns:xlink="http://www.w3.org/1999/xlink" content-type="dwc:verbatimCoordinates" xlink:type="simple"><named-content content-type="geo-json" specific-use="{&#34;type&#34;:&#34;Point&#34;,&#34;coordinates&#34;:[68.860000,39.080000]}" id="NCID0EYPDI" xlink:type="simple">39°04'48"N, 68°51'36"E</named-content></named-content>; 3375 m a.s.l.; A. Barkalov leg.; <named-content xmlns:xlink="http://www.w3.org/1999/xlink" content-type="dwc:institutional_code" xlink:type="simple">SZMN</named-content> • 1 ♀; Iskanderkul, Zmeinoe Lake; <named-content xmlns:xlink="http://www.w3.org/1999/xlink" content-type="dwc:verbatimCoordinates" xlink:type="simple"><named-content content-type="geo-json" specific-use="{&#34;type&#34;:&#34;Point&#34;,&#34;coordinates&#34;:[68.368889,39.088889]}" id="NCID0EIQDI" xlink:type="simple">39°05'20"N, 68°22'08"E</named-content></named-content>; ~2217 m a.s.l.; 16 Jun. 2018; V. Zinchenko leg.; <named-content xmlns:xlink="http://www.w3.org/1999/xlink" content-type="dwc:institutional_code" xlink:type="simple">SZMN</named-content> 24507.</p></tp:treatment-sec><tp:treatment-sec><!--Section generated to contain objects referenced in tp:taxon-treatment.--><fig id="F25" position="float" orientation="portrait"><object-id xmlns:xlink="http://www.w3.org/1999/xlink" content-type="doi" xlink:type="simple">10.3897/zookeys.909.46838.figure25</object-id><object-id xmlns:xlink="http://www.w3.org/1999/xlink" content-type="arpha" xlink:type="simple">22E6DEE5-33E7-548B-95B9-A6845DFBC0E4</object-id><label>Figure 25.</label><caption><p>Male genitalia. <bold>A</bold><italic><tp:taxon-name><tp:taxon-name-part taxon-name-part-type="genus" reg="Merodon">Merodon</tp:taxon-name-part> <tp:taxon-name-part taxon-name-part-type="species" reg="medium">medium</tp:taxon-name-part></tp:taxon-name></italic> sp. nov., epandrium, lateral view <bold>B</bold><italic><tp:taxon-name><tp:taxon-name-part taxon-name-part-type="genus" reg="Merodon">Merodon</tp:taxon-name-part> <tp:taxon-name-part taxon-name-part-type="species" reg="medium">medium</tp:taxon-name-part></tp:taxon-name></italic> sp. nov., epandrium, ventral view <bold>C</bold><italic><tp:taxon-name><tp:taxon-name-part taxon-name-part-type="genus" reg="Merodon">Merodon</tp:taxon-name-part> <tp:taxon-name-part taxon-name-part-type="species" reg="medium">medium</tp:taxon-name-part></tp:taxon-name></italic> sp. nov., hypandrium, lateral view <bold>D</bold><italic><tp:taxon-name><tp:taxon-name-part taxon-name-part-type="genus" reg="Merodon">Merodon</tp:taxon-name-part> <tp:taxon-name-part taxon-name-part-type="species" reg="nigrocapillatus">nigrocapillatus</tp:taxon-name-part></tp:taxon-name></italic> sp. nov., epandrium, lateral view <bold>E</bold><italic><tp:taxon-name><tp:taxon-name-part taxon-name-part-type="genus" reg="Merodon">Merodon</tp:taxon-name-part> <tp:taxon-name-part taxon-name-part-type="species" reg="nigrocapillatus">nigrocapillatus</tp:taxon-name-part></tp:taxon-name></italic> sp. nov., epandrium, ventral view <bold>F</bold><italic><tp:taxon-name><tp:taxon-name-part taxon-name-part-type="genus" reg="Merodon">Merodon</tp:taxon-name-part> <tp:taxon-name-part taxon-name-part-type="species" reg="nigrocapillatus">nigrocapillatus</tp:taxon-name-part></tp:taxon-name></italic> sp. nov., hypandrium, lateral view. Abbreviations: al–anterior surstyle lobe, bp–basolateral protrusion, l–lingula; arrow marks the hook-like extension in <bold>A</bold>. Scale bar: 0.2 mm.</p></caption><graphic xmlns:xlink="http://www.w3.org/1999/xlink" xlink:href="zookeys-909-079-g025.jpg" position="float" orientation="portrait" xlink:type="simple" id="oo_377386.jpg"><uri content-type="original_file" xlink:type="simple">https://binary.pensoft.net/fig/377386</uri></graphic></fig><fig id="F7" position="float" orientation="portrait"><object-id xmlns:xlink="http://www.w3.org/1999/xlink" content-type="doi" xlink:type="simple">10.3897/zookeys.909.46838.figure7</object-id><object-id xmlns:xlink="http://www.w3.org/1999/xlink" content-type="arpha" xlink:type="simple">0CC0AFCD-AC96-51BE-9766-E312CE2A33C2</object-id><label>Figure 7.</label><caption><p>Distribution map of <italic><tp:taxon-name><tp:taxon-name-part taxon-name-part-type="genus" reg="Merodon">Merodon</tp:taxon-name-part> <tp:taxon-name-part taxon-name-part-type="species" reg="serrulatus">serrulatus</tp:taxon-name-part></tp:taxon-name></italic> species group.</p></caption><graphic xmlns:xlink="http://www.w3.org/1999/xlink" xlink:href="zookeys-909-079-g007.jpg" position="float" orientation="portrait" xlink:type="simple" id="oo_377368.jpg"><uri content-type="original_file" xlink:type="simple">https://binary.pensoft.net/fig/377368</uri></graphic></fig><fig id="F35" position="float" orientation="portrait"><object-id xmlns:xlink="http://www.w3.org/1999/xlink" content-type="doi" xlink:type="simple">10.3897/zookeys.909.46838.figure35</object-id><object-id xmlns:xlink="http://www.w3.org/1999/xlink" content-type="arpha" xlink:type="simple">75BCD777-2EBA-5BB8-8490-EF5F19629392</object-id><label>Figure 35.</label><caption><p>Different types of habitats of <italic><tp:taxon-name><tp:taxon-name-part taxon-name-part-type="genus" reg="Merodon">Merodon</tp:taxon-name-part> <tp:taxon-name-part taxon-name-part-type="species" reg="serrulatus">serrulatus</tp:taxon-name-part></tp:taxon-name></italic> species group. <bold>A</bold> Lesvos (Greece), habitat of <italic><tp:taxon-name><tp:taxon-name-part taxon-name-part-type="genus" reg="Merodon">Merodon</tp:taxon-name-part> <tp:taxon-name-part taxon-name-part-type="species" reg="opacus">opacus</tp:taxon-name-part></tp:taxon-name></italic> sp. nov., Photograph by Ante Vujić <bold>B</bold> Siberia, Teletskoye Lake (Russia), habitat of <italic><tp:taxon-name><tp:taxon-name-part taxon-name-part-type="genus" reg="Merodon">Merodon</tp:taxon-name-part> <tp:taxon-name-part taxon-name-part-type="species" reg="serrulatus">serrulatus</tp:taxon-name-part></tp:taxon-name></italic>, Photograph by Jeroen van Steenis <bold>C</bold> Morocco, habitat of <italic><tp:taxon-name><tp:taxon-name-part taxon-name-part-type="genus" reg="Merodon">Merodon</tp:taxon-name-part> <tp:taxon-name-part taxon-name-part-type="species" reg="sophron">sophron</tp:taxon-name-part></tp:taxon-name></italic>, Photograph by Ante Vujić <bold>D</bold> Tajikistan, habitat of <italic><tp:taxon-name><tp:taxon-name-part taxon-name-part-type="genus" reg="Merodon">Merodon</tp:taxon-name-part> <tp:taxon-name-part taxon-name-part-type="species" reg="nigrocapillatus">nigrocapillatus</tp:taxon-name-part></tp:taxon-name></italic> sp. nov., Photograph by Anatolij Barkalov.</p></caption><graphic xmlns:xlink="http://www.w3.org/1999/xlink" xlink:href="zookeys-909-079-g035.jpg" position="float" orientation="portrait" xlink:type="simple" id="oo_377396.jpg"><uri content-type="original_file" xlink:type="simple">https://binary.pensoft.net/fig/377396</uri></graphic></fig><fig id="F1" position="float" orientation="portrait"><object-id xmlns:xlink="http://www.w3.org/1999/xlink" content-type="doi" xlink:type="simple">10.3897/zookeys.909.46838.figure1</object-id><object-id xmlns:xlink="http://www.w3.org/1999/xlink" content-type="arpha" xlink:type="simple">7E1FF03C-4DD1-553C-AAD6-848C375A02D2</object-id><label>Figure 1.</label><caption><p><italic><tp:taxon-name><tp:taxon-name-part taxon-name-part-type="genus" reg="Merodon">Merodon</tp:taxon-name-part> <tp:taxon-name-part taxon-name-part-type="species" reg="serrulatus">serrulatus</tp:taxon-name-part></tp:taxon-name></italic> male genitalia. <bold>A</bold> Epandrium, lateral view <bold>B</bold> Epandrium, ventral view <bold>C, D</bold> Posterior surstyle lobe, lateral view <bold>E</bold> Hypandrium, lateral view <bold>F</bold> Part of hypandrium, ventral view <bold>G</bold> Aedeagus, lateral view. Abbreviations: al–anterior surstyle lobe, bp–basolateral protrusion, c–cercus, l–lingula, pl–posterior surstyle lobe, s–lateral sclerite of aedeagus. Scale bar: 0.2 mm.</p></caption><graphic xmlns:xlink="http://www.w3.org/1999/xlink" xlink:href="zookeys-909-079-g001.jpg" position="float" orientation="portrait" xlink:type="simple" id="oo_377362.jpg"><uri content-type="original_file" xlink:type="simple">https://binary.pensoft.net/fig/377362</uri></graphic></fig></tp:treatment-sec></tp:taxon-treatment>
