# Supplementary material for: Revision of the Merodon serrulatus group (Diptera, Syrphidae)
Source: Zookeys. 2020 Feb 5;909:79–158. doi: 10.3897/zookeys.909.46838 (PMC7015954; doi:10.3897/zookeys.909.46838)
Supplement: XML Treatment for Merodon nigropunctum [file zookeys.909.46838-treatment8.xml]

<!DOCTYPE tp:taxon-treatment
  PUBLIC "-//TaxonX//DTD Taxonomic Treatment Publishing DTD v0 20100105//EN" "tax-treatment-NSO.dtd">
<tp:taxon-treatment xmlns:tp="http://www.plazi.org/taxpub"><tp:treatment-meta><kwd-group><label>Taxon classification</label><kwd><named-content xmlns:xlink="http://www.w3.org/1999/xlink" content-type="kingdom">Animalia</named-content></kwd><kwd><named-content xmlns:xlink="http://www.w3.org/1999/xlink" content-type="order">Diptera</named-content></kwd><kwd><named-content xmlns:xlink="http://www.w3.org/1999/xlink" content-type="family">Syrphidae</named-content></kwd></kwd-group><mixed-citation publication-type="journal"><person-group><name><surname>Vujić</surname><given-names>Ante</given-names></name><name><surname>Likov</surname><given-names>Laura</given-names></name><name><surname>Radenković</surname><given-names>Snežana</given-names></name><name><surname>Tubić</surname><given-names>Nataša Kočiš</given-names></name><name><surname>Djan</surname><given-names>Mihajla</given-names></name><name><surname>Šebić</surname><given-names>Anja</given-names></name><name><surname>Pérez-Bañón</surname><given-names>Celeste</given-names></name><name><surname>Barkalov</surname><given-names>Anatolij</given-names></name><name><surname>Hayat</surname><given-names>Rüstem</given-names></name><name><surname>Rojo</surname><given-names>Santos</given-names></name><name><surname>Andrić</surname><given-names>Andrijana</given-names></name><name><surname>Ståhls</surname><given-names>Gunilla</given-names></name></person-group><article-title>Revision of the <italic><tp:taxon-name><tp:taxon-name-part taxon-name-part-type="genus" reg="Merodon">Merodon</tp:taxon-name-part> <tp:taxon-name-part taxon-name-part-type="species" reg="serrulatus">serrulatus</tp:taxon-name-part></tp:taxon-name></italic> group (<tp:taxon-name><tp:taxon-name-part taxon-name-part-type="order">Diptera</tp:taxon-name-part></tp:taxon-name>, <tp:taxon-name><tp:taxon-name-part taxon-name-part-type="family">Syrphidae</tp:taxon-name-part></tp:taxon-name>)</article-title><source>Zookeys</source><day>05</day><month>2</month><year>2020</year><volume>909</volume><fpage>79</fpage><lpage>158</lpage><pub-id pub-id-type="doi">10.3897/zookeys.909.46838</pub-id></mixed-citation></tp:treatment-meta><tp:nomenclature><tp:taxon-name><object-id xmlns:xlink="http://www.w3.org/1999/xlink" content-type="arpha" xlink:type="simple">278701BD-9637-5CE7-886B-CFE372B8BEFD</object-id>
              <tp:taxon-name-part taxon-name-part-type="genus" reg="Merodon">Merodon</tp:taxon-name-part>
              <tp:taxon-name-part taxon-name-part-type="species" reg="nigropunctum">nigropunctum</tp:taxon-name-part>
              <object-id xmlns:xlink="http://www.w3.org/1999/xlink" content-type="zoobank" xlink:type="simple">http://zoobank.org/13F2CA9B-BD91-4FD6-B66A-B89DE0F13726</object-id>
            </tp:taxon-name><tp:taxon-authority>Vujić, Likov &amp; Radenković</tp:taxon-authority><tp:taxon-status xmlns:xlink="http://www.w3.org/1999/xlink" xlink:type="simple">sp. nov.</tp:taxon-status><xref ref-type="fig" rid="F27">Figs 27B</xref><xref ref-type="fig" rid="F28">, 28A, B</xref><xref ref-type="fig" rid="F29">, 29A–C</xref><xref ref-type="fig" rid="F30">, 30A–C</xref></tp:nomenclature><tp:treatment-sec sec-type="diagnosis" id="SECID0EOSDI"><title>Diagnosis.</title><p>Medium sized (10.3 mm), bluish species (Fig. <xref ref-type="fig" rid="F29">29A, B</xref>) with dark macula on medial part of wing (Fig. <xref ref-type="fig" rid="F29">29C</xref>); basoflagellomere narrow and elongated, 1.8 times as long as wide, rounded at the tip (Fig. <xref ref-type="fig" rid="F28">28A, B</xref>); arista long, two times as long as basoflagellomere; body pile whitish; posterior half of scutum with square shaped area of black pile medially; terga 2–4 covered with black pile medially, except whitish pilosity on conspicuous silver microtrichose fasciae (Fig. <xref ref-type="fig" rid="F29">29A</xref>).</p><fig id="F29" position="float" orientation="portrait"><object-id xmlns:xlink="http://www.w3.org/1999/xlink" content-type="doi" xlink:type="simple">10.3897/zookeys.909.46838.figure29</object-id><object-id xmlns:xlink="http://www.w3.org/1999/xlink" content-type="arpha" xlink:type="simple">B81483A6-8C59-5FF1-83BE-107C3383E152</object-id><label>Figure 29.</label><caption><p><italic><tp:taxon-name><tp:taxon-name-part taxon-name-part-type="genus" reg="Merodon">Merodon</tp:taxon-name-part> <tp:taxon-name-part taxon-name-part-type="species" reg="nigropunctum">nigropunctum</tp:taxon-name-part></tp:taxon-name></italic> sp. nov., male. <bold>A</bold> body, dorsal view <bold>B</bold> body, lateral view <bold>C</bold> left wing, dorsal view. Scale bar: 2 mm.</p></caption><graphic xmlns:xlink="http://www.w3.org/1999/xlink" xlink:href="zookeys-909-079-g029.jpg" position="float" orientation="portrait" xlink:type="simple" id="oo_377390.jpg"><uri content-type="original_file" xlink:type="simple">https://binary.pensoft.net/fig/377390</uri></graphic></fig></tp:treatment-sec><tp:treatment-sec sec-type="description" id="SECID0ECUDI"><title>Description.</title><p><bold>Male.</bold> Head. Antennae black to dark brown; basoflagellomere narrow and elongated, 1.8 times as long as wide, and 2.5 times as long as pedicel, with rounded tip; large fossette dorsomedial and dorsolateral (Fig. <xref ref-type="fig" rid="F28">28A, B</xref>); arista dark and thickened at basal one third, covered with dense microtrichia; arista long, ca. two times as long as basoflagellomere (Fig. <xref ref-type="fig" rid="F28">28A, B</xref>); face and frons black covered with whitish pile; face covered with indistinct whitish gray microtrichia; frons with dense whitish microtrichia; lunule shiny black, bare; vertex isosceles, with long whitish pile and black pilosity on the ocellar triangle; ocellar triangle equilateral; eyes covered with long, dense, whitish pile (Fig. <xref ref-type="fig" rid="F27">27B</xref>); occiput with whitish pile, covered with a dense, silver microtrichia along eye margin; eye contiguity short, approximately five facets long; vertical triangle: eye contiguity: frons = 4.5 : 1 : 4.5.</p><p>Thorax. Scutum and scutellum black with bluish luster, covered with dense, erect, white pile including wing basis; posterior half of scutum with square shaped area of black pile medially; scutum with indistinct microtrichose vittae; posterodorsal part of anterior anepisternum, posterior anepisternum (except anteroventral angle), anterior anepimeron, dorsomedial anepimeron, and posterodorsal and anteroventral parts of katepisternum with long, whitish pile and grayish microtrichia; wings entirely covered with microtrichia; wing veins dark brown; wing with distinct dark area in apical half (Fig. <xref ref-type="fig" rid="F29">29C</xref>); calypteres whitish; halteres yellowish, with darker capitulum; legs mostly black, except dark brown tarsi ventrally; pile on legs mostly whitish mixed with black ones on femora; metafemur moderately incrassate, ca. three times longer than wide; pile on postero- and anteroventral surface very long, and ca. two thirds of width of metafemur, approximately the same length as pile on dorsal surface.</p><p>Abdomen. Tapering, 1.2 times longer than mesonotum; terga dark brown to black; terga 2–4 each with a pair of white microtrichose, wide, oblique fasciae (on tergum 2 triangular); pile on terga long, whitish laterally and at microtrichose fasciae, medially black (Fig. <xref ref-type="fig" rid="F29">29A</xref>); sterna dark brown, covered with long whitish pile.</p><p>Male genitalia. Apical part of anterior surstyle lobe rhomboid shape, 1.5 times longer than wide, covered with dense, short pile (Fig. <xref ref-type="fig" rid="F30">30A</xref>: al); posterior surstyle lobe oval with basolateral protrusion (lateral hump) (Fig. <xref ref-type="fig" rid="F30">30A, B</xref>: bp); hypandrium sickle-shaped, without lateral projections; lingula large (Fig. <xref ref-type="fig" rid="F30">30C</xref>: l).</p><fig id="F30" position="float" orientation="portrait"><object-id xmlns:xlink="http://www.w3.org/1999/xlink" content-type="doi" xlink:type="simple">10.3897/zookeys.909.46838.figure30</object-id><object-id xmlns:xlink="http://www.w3.org/1999/xlink" content-type="arpha" xlink:type="simple">5D5CF29E-FE85-50BE-A706-3EFF536C567A</object-id><label>Figure 30.</label><caption><p>Male genitalia. <bold>A</bold><italic><tp:taxon-name><tp:taxon-name-part taxon-name-part-type="genus" reg="Merodon">Merodon</tp:taxon-name-part> <tp:taxon-name-part taxon-name-part-type="species" reg="nigropunctum">nigropunctum</tp:taxon-name-part></tp:taxon-name></italic> sp. nov., epandrium, lateral view <bold>B</bold><italic><tp:taxon-name><tp:taxon-name-part taxon-name-part-type="genus" reg="Merodon">Merodon</tp:taxon-name-part> <tp:taxon-name-part taxon-name-part-type="species" reg="nigropunctum">nigropunctum</tp:taxon-name-part></tp:taxon-name></italic> sp. nov., epandrium, ventral view <bold>C</bold><italic><tp:taxon-name><tp:taxon-name-part taxon-name-part-type="genus" reg="Merodon">Merodon</tp:taxon-name-part> <tp:taxon-name-part taxon-name-part-type="species" reg="nigropunctum">nigropunctum</tp:taxon-name-part></tp:taxon-name></italic> sp. nov., hypandrium, lateral view. Abbreviations: al–anterior surstyle lobe, bp–basolateral protrusion, l–lingula. Scale bar: 0.2 mm.</p></caption><graphic xmlns:xlink="http://www.w3.org/1999/xlink" xlink:href="zookeys-909-079-g030.jpg" position="float" orientation="portrait" xlink:type="simple" id="oo_377391.jpg"><uri content-type="original_file" xlink:type="simple">https://binary.pensoft.net/fig/377391</uri></graphic></fig><p><bold>Female.</bold> Unknown.</p></tp:treatment-sec><tp:treatment-sec sec-type="etymology" id="SECID0EIXDI"><title>Etymology.</title><p>The word <italic><tp:taxon-name><tp:taxon-name-part taxon-name-part-type="genus" reg="Merodon"/><tp:taxon-name-part taxon-name-part-type="species" reg="nigropunctum">nigropunctum</tp:taxon-name-part></tp:taxon-name></italic> is derived from the Latin words <italic>niger</italic> (black, dark whitish) and <italic>punctum</italic> (dot/spot) referring to the dark macula on the wing as an important diagnostic character of this new species.</p></tp:treatment-sec><tp:treatment-sec sec-type="distribution" id="SECID0E3XDI"><title>Distribution.</title><p><italic><tp:taxon-name><tp:taxon-name-part taxon-name-part-type="genus" reg="Merodon">Merodon</tp:taxon-name-part> <tp:taxon-name-part taxon-name-part-type="species" reg="nigropunctum">nigropunctum</tp:taxon-name-part></tp:taxon-name></italic> sp. nov. was recorded at only one locality in Uzbekistan (Fig. <xref ref-type="fig" rid="F7">7</xref>).</p></tp:treatment-sec><tp:treatment-sec sec-type="ecology" id="SECID0ERYDI"><title>Ecology.</title><p>Preferred environment: no data. Flowers visited: no data. Flight period: May.</p></tp:treatment-sec><tp:treatment-sec sec-type="type material" id="SECID0EWYDI"><title>Type material.</title><p>Holotype. Uzbekistan • ♂; Kadamžai, S of Fergana; <named-content xmlns:xlink="http://www.w3.org/1999/xlink" content-type="dwc:verbatimCoordinates" xlink:type="simple"><named-content content-type="geo-json" specific-use="{&#34;type&#34;:&#34;Point&#34;,&#34;coordinates&#34;:[71.794167,40.333333]}" id="NCID0E6YDI" xlink:type="simple">40°20'00"N, 71°47'39"E</named-content></named-content>; 21 May 1980; Z. Padr leg.; <named-content xmlns:xlink="http://www.w3.org/1999/xlink" content-type="dwc:institutional_code" xlink:type="simple">NMPC</named-content> 18248. Original label: “HOLOTYPE of <italic>Merodon</italic> / <italic>nigropunctum</italic> Vujić, Likov / Radenković sp.n. 2019” [red label], “C.ASIA, Uzbekistan / Kadanžai, S of Fergana / 21.5.1980 leg.Z.Pádr”, “18248” (See Supplementary file 4: Figure <xref ref-type="fig" rid="F4">4A</xref>).</p></tp:treatment-sec><tp:treatment-sec><!--Section generated to contain objects referenced in tp:taxon-treatment.--><fig id="F27" position="float" orientation="portrait"><object-id xmlns:xlink="http://www.w3.org/1999/xlink" content-type="doi" xlink:type="simple">10.3897/zookeys.909.46838.figure27</object-id><object-id xmlns:xlink="http://www.w3.org/1999/xlink" content-type="arpha" xlink:type="simple">3E95B580-45C1-532B-839D-B64687FFC08C</object-id><label>Figure 27.</label><caption><p>Head of male, dorsal view. <bold>A</bold><italic><tp:taxon-name><tp:taxon-name-part taxon-name-part-type="genus" reg="Merodon">Merodon</tp:taxon-name-part> <tp:taxon-name-part taxon-name-part-type="species" reg="nigrocapillatus">nigrocapillatus</tp:taxon-name-part></tp:taxon-name></italic> sp. nov. <bold>B</bold><italic><tp:taxon-name><tp:taxon-name-part taxon-name-part-type="genus" reg="Merodon">Merodon</tp:taxon-name-part> <tp:taxon-name-part taxon-name-part-type="species" reg="nigropunctum">nigropunctum</tp:taxon-name-part></tp:taxon-name></italic> sp. nov. Scale bar: 2 mm.</p></caption><graphic xmlns:xlink="http://www.w3.org/1999/xlink" xlink:href="zookeys-909-079-g027.jpg" position="float" orientation="portrait" xlink:type="simple" id="oo_377388.jpg"><uri content-type="original_file" xlink:type="simple">https://binary.pensoft.net/fig/377388</uri></graphic></fig><fig id="F28" position="float" orientation="portrait"><object-id xmlns:xlink="http://www.w3.org/1999/xlink" content-type="doi" xlink:type="simple">10.3897/zookeys.909.46838.figure28</object-id><object-id xmlns:xlink="http://www.w3.org/1999/xlink" content-type="arpha" xlink:type="simple">889A3489-FDA5-5911-A46F-72FDB0B2A899</object-id><label>Figure 28.</label><caption><p>Antenna. <bold>A</bold><italic><tp:taxon-name><tp:taxon-name-part taxon-name-part-type="genus" reg="Merodon">Merodon</tp:taxon-name-part> <tp:taxon-name-part taxon-name-part-type="species" reg="nigropunctum">nigropunctum</tp:taxon-name-part></tp:taxon-name></italic> sp. nov., outer side lateral view, male <bold>B</bold><italic><tp:taxon-name><tp:taxon-name-part taxon-name-part-type="genus" reg="Merodon">Merodon</tp:taxon-name-part> <tp:taxon-name-part taxon-name-part-type="species" reg="nigropunctum">nigropunctum</tp:taxon-name-part></tp:taxon-name></italic> sp. nov., inner side, lateral view, male <bold>C</bold><italic><tp:taxon-name><tp:taxon-name-part taxon-name-part-type="genus" reg="Merodon">Merodon</tp:taxon-name-part> <tp:taxon-name-part taxon-name-part-type="species" reg="nigrocapillatus">nigrocapillatus</tp:taxon-name-part></tp:taxon-name></italic> sp. nov., outer side, lateral view, male <bold>D</bold><italic><tp:taxon-name><tp:taxon-name-part taxon-name-part-type="genus" reg="Merodon">Merodon</tp:taxon-name-part> <tp:taxon-name-part taxon-name-part-type="species" reg="nigrocapillatus">nigrocapillatus</tp:taxon-name-part></tp:taxon-name></italic> sp. nov., outer side, lateral view, female. Scale bar: 1 mm.</p></caption><graphic xmlns:xlink="http://www.w3.org/1999/xlink" xlink:href="zookeys-909-079-g028.jpg" position="float" orientation="portrait" xlink:type="simple" id="oo_377389.jpg"><uri content-type="original_file" xlink:type="simple">https://binary.pensoft.net/fig/377389</uri></graphic></fig><fig id="F7" position="float" orientation="portrait"><object-id xmlns:xlink="http://www.w3.org/1999/xlink" content-type="doi" xlink:type="simple">10.3897/zookeys.909.46838.figure7</object-id><object-id xmlns:xlink="http://www.w3.org/1999/xlink" content-type="arpha" xlink:type="simple">0CC0AFCD-AC96-51BE-9766-E312CE2A33C2</object-id><label>Figure 7.</label><caption><p>Distribution map of <italic><tp:taxon-name><tp:taxon-name-part taxon-name-part-type="genus" reg="Merodon">Merodon</tp:taxon-name-part> <tp:taxon-name-part taxon-name-part-type="species" reg="serrulatus">serrulatus</tp:taxon-name-part></tp:taxon-name></italic> species group.</p></caption><graphic xmlns:xlink="http://www.w3.org/1999/xlink" xlink:href="zookeys-909-079-g007.jpg" position="float" orientation="portrait" xlink:type="simple" id="oo_377368.jpg"><uri content-type="original_file" xlink:type="simple">https://binary.pensoft.net/fig/377368</uri></graphic></fig><fig id="F4" position="float" orientation="portrait"><object-id xmlns:xlink="http://www.w3.org/1999/xlink" content-type="doi" xlink:type="simple">10.3897/zookeys.909.46838.figure4</object-id><object-id xmlns:xlink="http://www.w3.org/1999/xlink" content-type="arpha" xlink:type="simple">FBE6E74F-5C98-5987-AC95-53CF48849024</object-id><label>Figure 4.</label><caption><p><italic><tp:taxon-name><tp:taxon-name-part taxon-name-part-type="genus" reg="Merodon">Merodon</tp:taxon-name-part> <tp:taxon-name-part taxon-name-part-type="species" reg="serrulatus">serrulatus</tp:taxon-name-part></tp:taxon-name></italic>, lateral view. <bold>A</bold>, <bold>C</bold> metatrochanter, metafemur and metatibia <bold>B</bold>, <bold>D–F</bold> metaleg. <bold>A–B</bold> male (Spain) <bold>C</bold> female (Spain) <bold>D</bold> male (France) <bold>E</bold> male (Greece) <bold>F</bold> male (Russia). Scale bar: 2 mm.</p></caption><graphic xmlns:xlink="http://www.w3.org/1999/xlink" xlink:href="zookeys-909-079-g004.jpg" position="float" orientation="portrait" xlink:type="simple" id="oo_377365.jpg"><uri content-type="original_file" xlink:type="simple">https://binary.pensoft.net/fig/377365</uri></graphic></fig></tp:treatment-sec></tp:taxon-treatment>
