# Supplementary material for: Revision of the Merodon serrulatus group (Diptera, Syrphidae)
Source: Zookeys. 2020 Feb 5;909:79–158. doi: 10.3897/zookeys.909.46838 (PMC7015954; doi:10.3897/zookeys.909.46838)
Supplement: XML Treatment for Merodon opacus [file zookeys.909.46838-treatment9.xml]

<!DOCTYPE tp:taxon-treatment
  PUBLIC "-//TaxonX//DTD Taxonomic Treatment Publishing DTD v0 20100105//EN" "tax-treatment-NSO.dtd">
<tp:taxon-treatment xmlns:tp="http://www.plazi.org/taxpub"><tp:treatment-meta><kwd-group><label>Taxon classification</label><kwd><named-content xmlns:xlink="http://www.w3.org/1999/xlink" content-type="kingdom">Animalia</named-content></kwd><kwd><named-content xmlns:xlink="http://www.w3.org/1999/xlink" content-type="order">Diptera</named-content></kwd><kwd><named-content xmlns:xlink="http://www.w3.org/1999/xlink" content-type="family">Syrphidae</named-content></kwd></kwd-group><mixed-citation publication-type="journal"><person-group><name><surname>Vujić</surname><given-names>Ante</given-names></name><name><surname>Likov</surname><given-names>Laura</given-names></name><name><surname>Radenković</surname><given-names>Snežana</given-names></name><name><surname>Tubić</surname><given-names>Nataša Kočiš</given-names></name><name><surname>Djan</surname><given-names>Mihajla</given-names></name><name><surname>Šebić</surname><given-names>Anja</given-names></name><name><surname>Pérez-Bañón</surname><given-names>Celeste</given-names></name><name><surname>Barkalov</surname><given-names>Anatolij</given-names></name><name><surname>Hayat</surname><given-names>Rüstem</given-names></name><name><surname>Rojo</surname><given-names>Santos</given-names></name><name><surname>Andrić</surname><given-names>Andrijana</given-names></name><name><surname>Ståhls</surname><given-names>Gunilla</given-names></name></person-group><article-title>Revision of the <italic><tp:taxon-name><tp:taxon-name-part taxon-name-part-type="genus" reg="Merodon">Merodon</tp:taxon-name-part> <tp:taxon-name-part taxon-name-part-type="species" reg="serrulatus">serrulatus</tp:taxon-name-part></tp:taxon-name></italic> group (<tp:taxon-name><tp:taxon-name-part taxon-name-part-type="order">Diptera</tp:taxon-name-part></tp:taxon-name>, <tp:taxon-name><tp:taxon-name-part taxon-name-part-type="family">Syrphidae</tp:taxon-name-part></tp:taxon-name>)</article-title><source>Zookeys</source><day>05</day><month>2</month><year>2020</year><volume>909</volume><fpage>79</fpage><lpage>158</lpage><pub-id pub-id-type="doi">10.3897/zookeys.909.46838</pub-id></mixed-citation></tp:treatment-meta><tp:nomenclature><tp:taxon-name><object-id xmlns:xlink="http://www.w3.org/1999/xlink" content-type="arpha" xlink:type="simple">5A6058B2-798E-52FA-9061-74D307F77217</object-id>
              <tp:taxon-name-part taxon-name-part-type="genus" reg="Merodon">Merodon</tp:taxon-name-part>
              <tp:taxon-name-part taxon-name-part-type="species" reg="opacus">opacus</tp:taxon-name-part>
              <object-id xmlns:xlink="http://www.w3.org/1999/xlink" content-type="zoobank" xlink:type="simple">http://zoobank.org/256F1010-6AAF-406A-830B-4F4A1D95126A</object-id>
            </tp:taxon-name><tp:taxon-authority>Vujić, Likov &amp; Radenković</tp:taxon-authority><tp:taxon-status xmlns:xlink="http://www.w3.org/1999/xlink" xlink:type="simple">sp. nov.</tp:taxon-status><xref ref-type="fig" rid="F12">Figs 12A–F</xref><xref ref-type="fig" rid="F13">, 13A, B</xref><xref ref-type="fig" rid="F14">, 14H–J</xref><xref ref-type="fig" rid="F20">, 20C</xref><xref ref-type="fig" rid="F21">, 21A–D</xref><xref ref-type="fig" rid="F31">, 31A, B</xref><xref ref-type="fig" rid="F32">, 32A–C</xref></tp:nomenclature><tp:treatment-sec sec-type="diagnosis" id="SECID0EZ2DI"><title>Diagnosis.</title><p>Medium sized (7.2–10.6 mm), short pilose dark species with olive-brown reflection; antennae dark; legs mostly black; basoflagellomere elongated (1.8–2 times as long as wide) obviously concave dorsally; arista short 1.5 times as long as basoflagellomere (Fig. <xref ref-type="fig" rid="F12">12A–F</xref>); terga dark (Fig. <xref ref-type="fig" rid="F21">21A, B</xref>); metafemur incrassate covered with very short pilosity (Fig. <xref ref-type="fig" rid="F13">13A, B</xref>); male genitalia: posterior surstyle lobe with small lateral hump (Fig. <xref ref-type="fig" rid="F14">14H, I</xref>: bp); apical part of anterior surstyle lobe rhomboid (Fig. <xref ref-type="fig" rid="F14">14H</xref>: al); lingula <tp:taxon-name><tp:taxon-name-part taxon-name-part-type="genus" reg="Merodon"/><tp:taxon-name-part taxon-name-part-type="species" reg="medium">medium</tp:taxon-name-part></tp:taxon-name> sized (Fig. <xref ref-type="fig" rid="F14">14J</xref>: l). Similar to <italic><tp:taxon-name><tp:taxon-name-part taxon-name-part-type="genus" reg="Merodon">Merodon</tp:taxon-name-part> <tp:taxon-name-part taxon-name-part-type="species" reg="serrulatus">serrulatus</tp:taxon-name-part></tp:taxon-name></italic> from which it differs in dark tergum 2 (in <italic><tp:taxon-name><tp:taxon-name-part taxon-name-part-type="genus" reg="Merodon">M.</tp:taxon-name-part> <tp:taxon-name-part taxon-name-part-type="species" reg="serrulatus">serrulatus</tp:taxon-name-part></tp:taxon-name></italic> with small pale lateral maculae). Related to <italic><tp:taxon-name><tp:taxon-name-part taxon-name-part-type="genus" reg="Merodon">M.</tp:taxon-name-part> <tp:taxon-name-part taxon-name-part-type="species" reg="hirsutus">hirsutus</tp:taxon-name-part></tp:taxon-name></italic> from which can be distinguished by frons covered with dense microtrichia (Fig. <xref ref-type="fig" rid="F20">20C</xref>) (mostly shiny in <italic><tp:taxon-name><tp:taxon-name-part taxon-name-part-type="genus" reg="Merodon">M.</tp:taxon-name-part> <tp:taxon-name-part taxon-name-part-type="species" reg="hirsutus">hirsutus</tp:taxon-name-part></tp:taxon-name></italic>), shorter dorsolateral and ventral pile on metafemur (Fig. <xref ref-type="fig" rid="F13">13A, B</xref>), and shorter and more adpressed pile on terga in females (Fig. <xref ref-type="fig" rid="F21">21D</xref>). Morphologically related to <italic><tp:taxon-name><tp:taxon-name-part taxon-name-part-type="genus" reg="Merodon">M.</tp:taxon-name-part> <tp:taxon-name-part taxon-name-part-type="species" reg="defectus">defectus</tp:taxon-name-part></tp:taxon-name></italic> sp. nov. from which can be distinguished by dark tergum 2 (in <italic><tp:taxon-name><tp:taxon-name-part taxon-name-part-type="genus" reg="Merodon">M.</tp:taxon-name-part> <tp:taxon-name-part taxon-name-part-type="species" reg="defectus">defectus</tp:taxon-name-part></tp:taxon-name></italic> sp. nov. tergum 2 with yellow-orange lateral maculae). Additionally, differs from <italic><tp:taxon-name><tp:taxon-name-part taxon-name-part-type="genus" reg="Merodon">M.</tp:taxon-name-part> <tp:taxon-name-part taxon-name-part-type="species" reg="defectus">defectus</tp:taxon-name-part></tp:taxon-name></italic> sp. nov. by posterior surstyle lobe with developed lateral hump (Fig. <xref ref-type="fig" rid="F14">14I</xref>: bp), reduced in <italic><tp:taxon-name><tp:taxon-name-part taxon-name-part-type="genus" reg="Merodon">M.</tp:taxon-name-part> <tp:taxon-name-part taxon-name-part-type="species" reg="defectus">defectus</tp:taxon-name-part></tp:taxon-name></italic> sp. nov. (Fig. <xref ref-type="fig" rid="F14">14B</xref>: bp).</p></tp:treatment-sec><tp:treatment-sec sec-type="description" id="SECID0ENAAK"><title>Description.</title><p><bold>Male.</bold> Head. Antennae black to dark brown; basoflagellomere elongated 1.8–2 times as long as wide, and 2.3 times as long as pedicel, concave dorsally with acute apex; large fossette dorsomedial and dorsolateral (Fig. <xref ref-type="fig" rid="F12">12A–C</xref>); arista dark and thickened at basal one third, covered with dense microtrichia, 1.5 times as long as basoflagellomere; face and frons black with gray microtrichia, face covered with dense whitish gray, and frons with yellowish gray pile; oral margin microtrichose with shiny lateral areas; lunule shiny black, bare; vertex covered with microtrichia (Fig. <xref ref-type="fig" rid="F20">20C</xref>); vertex isosceles, with long, pale whitish yellow pile, in some cases mixed with few black pile on the ocellar triangle; ocellar triangle equilateral; eyes covered with dense pile; occiput with gray-yellow pile, covered with a dense, gray microtrichia; eye contiguity ca. 10–12 facets long; vertical triangle: eye contiguity: frons = 1.2 : 1 : 2.</p><p>Thorax. Scutum and scutellum black with bronze luster, covered with dense, erect, yellow pile; scutum at wing basis with short black pile; scutum with two or more microtrichose vittae, anteriorly connected and posteriorly reaching the scutellum; scutum dull; posterodorsal part of anterior anepisternum, posterior anepisternum (except anteroventral angle), anterior anepimeron, dorsomedial anepimeron, and posterodorsal and anteroventral parts of katepisternum with long, pale yellow pile and grayish microtrichia; wings entirely covered with microtrichia; wing veins brown; calypteres yellowish; halteres yellowish, in some specimens with darker capitulum; legs mostly black, except brown tarsi ventrally in some specimens; pile on legs pale yellow; metafemur moderately incrassate, 3.5 times longer than wide; pile on postero- and anteroventral surface very short with few sparse pile, and ca. as one fourth of width of metafemur, approximately the same length as pile on dorsal surface (Fig. <xref ref-type="fig" rid="F13">13A</xref>).</p><p>Abdomen. Tapering, 1.2 times longer than mesonotum; terga dark brown to black; terga 2–4 each with a pair of white microtrichose, wide, oblique fasciae (on tergum 2 more triangular); pile on terga all yellow (Fig. <xref ref-type="fig" rid="F21">21A, C</xref>); sterna dark brown, covered with long whitish yellow pile.</p><p>Male genitalia. Apical part of anterior surstyle lobe rhomboid in shape, 1.5 times longer than wide, covered with dense, short pile (Fig. <xref ref-type="fig" rid="F14">14H</xref>: al); posterior surstyle lobe oval with small basolateral protrusion (lateral hump) (Fig. <xref ref-type="fig" rid="F14">14H, I</xref>: bp); hypandrium sickle-shaped, without lateral projections; lingula <tp:taxon-name><tp:taxon-name-part taxon-name-part-type="genus" reg="Merodon"/><tp:taxon-name-part taxon-name-part-type="species" reg="medium">medium</tp:taxon-name-part></tp:taxon-name> sized (Fig. <xref ref-type="fig" rid="F14">14J</xref>: l).</p><p><bold>Female.</bold> Similar to the male except for normal sexual dimorphism and for the following characteristics: antennae with rounded tip, basoflagellomere ca. two times longer than wide, fossette dorsal (Fig. <xref ref-type="fig" rid="F12">12D–F</xref>); frons with broad microtrichose vittae along eye margins; frons covered with pilosity of variable color, from mostly gray-yellow to predominantly black; ocellar triangle covered with black pile; terga pale pilose, in some specimens terga 2–4 medially with short adpressed black pile; microtrichose fasciae on terga 3 and 4 narrower (Fig. <xref ref-type="fig" rid="F21">21B, D</xref>).</p></tp:treatment-sec><tp:treatment-sec sec-type="description" id="SECID0EMCAK"><title>Morphological description of the puparium</title><p>(Fig. <xref ref-type="fig" rid="F31">31A</xref>). Length: 7.5 mm, width: 4 mm; light brown in color; sub-cylindrical; rough integument with larval segmentation persisting as transverse folds and wrinkles; integument covered with small domes and spicules; pronounced segmental sensilla, bearing seta. The dorsal surface of the prothorax with a pair of anterior <tp:taxon-name><tp:taxon-name-part taxon-name-part-type="genus" reg="Pupal"/><tp:taxon-name-part taxon-name-part-type="species" reg="spiracles">spiracles</tp:taxon-name-part></tp:taxon-name>, which are more than two times longer than broad at the base, sclerotized, cylindrical in shape, brown in color, apex with two linear spiracular openings (Fig. <xref ref-type="fig" rid="F32">32B</xref>). On the anal segment, two different pairs of lappets present: the ventro-lateral pair represented by fleshy papilla with one sensilla bearing a seta and the dorso-lateral pair with a very poorly developed basal papilla, apically divided bearing one sensilla with a long seta on top of each division. <bold><italic>Cephalopharyngeal skeleton</italic></bold> (Fig. <xref ref-type="fig" rid="F31">31B</xref>). Robust mandibles with dark highly sclerotized hooks, without accessory teeth, fused to the external mandibular lobes; the dorsal cornu narrowed, representing almost the whole length of the ventral cornu. Clypeal sclerite sclerotized, tentorium and intermediate sclerites highly sclerotized and apparently fused; ventral cornu elongated and narrow in profile view, wider and more heavily sclerotized at the posterior end, forming the grinding mill of pestle and mortar construction at the posterior end of the cibarium; cibarium at the base, with a clearly sclerotized end. <bold><italic>Posterior respiratory process</italic></bold> (Fig. <xref ref-type="fig" rid="F32">32A</xref>). Brownish, wider than long, very short (barely visible from dorsal view), button shape, base only slightly wider than apex; dorsal and lateral surface covered by a barely visible ornamentation resembling a network. The outline of the spiracular plate sub-elliptical and barely irregular. Spiracular plate with four pairs of sinuous spiracular openings (clearly separated from each other) around two central scars, first pair clearly shorter than the others; three or four very small circular nodules on each side of the surface of spiracular plate in the area of spiracular openings; four pairs of branched inter-spiracular setae emerging on the outward edges of the spiracular plate. <bold><italic><tp:taxon-name><tp:taxon-name-part taxon-name-part-type="genus" reg="Pupal">Pupal</tp:taxon-name-part> <tp:taxon-name-part taxon-name-part-type="species" reg="spiracles">spiracles</tp:taxon-name-part></tp:taxon-name></italic></bold> (Fig. <xref ref-type="fig" rid="F32">32C</xref>). Sclerotized, brownish in color, stout, cylindrical in shape, almost as long as broad, slightly tapered, with not heavily rounded prominence at the end (length 0.3 mm) separated by a distance of ca. five times their length. Upper two-thirds of the lateral sides (except for the granularly surfaced apex) covered with irregularly-spaced, oval-shaped domed tubercles, leaving a more or less triangular central area free of tubercles on both ventral and dorsal surfaces; 3–7 radially-arranged spiracular openings on each tubercle. The whole spiracle surface (from the base to the apex) reticulated with a polygonal pattern, more irregular on ventral side, with polygons being noticeably smaller in the apical part. <bold><italic>Material examined</italic>.</bold> Greece, Lesvos Island, Agiassos, C. Pérez-Bañón leg.: 1 larva (L3 instar) buried in the ground of a chestnut forest, 2 Mar 2006; reared, pupa 4 Mar 2006, adult emerged 21 Mar 2006.</p><fig id="F31" position="float" orientation="portrait"><object-id xmlns:xlink="http://www.w3.org/1999/xlink" content-type="doi" xlink:type="simple">10.3897/zookeys.909.46838.figure31</object-id><object-id xmlns:xlink="http://www.w3.org/1999/xlink" content-type="arpha" xlink:type="simple">C9A3112D-378C-5F0A-B82C-C809BF162551</object-id><label>Figure 31.</label><caption><p>Light micrographs of <italic><tp:taxon-name><tp:taxon-name-part taxon-name-part-type="genus" reg="Merodon">Merodon</tp:taxon-name-part> <tp:taxon-name-part taxon-name-part-type="species" reg="opacus">opacus</tp:taxon-name-part></tp:taxon-name></italic> sp. nov. puparium. <bold>A</bold> puparium in dorsal view <bold>B</bold> cephalopharyngeal skeleton in lateral view. Abbreviations: C–cibarium, Cs–clypeal sclerite, Dc–dorsal cornu, Is–intermediate sclerite, M–mandibles, Mr–mortar, P–pestle, T–tentorium, Vc–ventral cornu. Scale bars: 3 mm (<bold>A</bold>); 500 μm (<bold>B</bold>).</p></caption><graphic xmlns:xlink="http://www.w3.org/1999/xlink" xlink:href="zookeys-909-079-g031.jpg" position="float" orientation="portrait" xlink:type="simple" id="oo_377392.jpg"><uri content-type="original_file" xlink:type="simple">https://binary.pensoft.net/fig/377392</uri></graphic></fig><fig id="F32" position="float" orientation="portrait"><object-id xmlns:xlink="http://www.w3.org/1999/xlink" content-type="doi" xlink:type="simple">10.3897/zookeys.909.46838.figure32</object-id><object-id xmlns:xlink="http://www.w3.org/1999/xlink" content-type="arpha" xlink:type="simple">5FE6741E-7CC8-51BF-AECA-FE42DCECF89D</object-id><label>Figure 32.</label><caption><p>SEM micrographs of <italic><tp:taxon-name><tp:taxon-name-part taxon-name-part-type="genus" reg="Merodon">Merodon</tp:taxon-name-part> <tp:taxon-name-part taxon-name-part-type="species" reg="opacus">opacus</tp:taxon-name-part></tp:taxon-name></italic> sp. nov. puparium. <bold>A</bold> posterior respiratory process in polar view showing the spiracular plate <bold>B</bold> anterior spiracle <bold>C</bold> pupal spiracle. Scale bars: 200 μm (<bold>A</bold>); 100 μm (<bold>B</bold>, <bold>C</bold>).</p></caption><graphic xmlns:xlink="http://www.w3.org/1999/xlink" xlink:href="zookeys-909-079-g032.jpg" position="float" orientation="portrait" xlink:type="simple" id="oo_377393.jpg"><uri content-type="original_file" xlink:type="simple">https://binary.pensoft.net/fig/377393</uri></graphic></fig><fig id="F33" position="float" orientation="portrait"><object-id xmlns:xlink="http://www.w3.org/1999/xlink" content-type="doi" xlink:type="simple">10.3897/zookeys.909.46838.figure33</object-id><object-id xmlns:xlink="http://www.w3.org/1999/xlink" content-type="arpha" xlink:type="simple">074B3932-8773-5409-9F52-8DBC51BA1ECF</object-id><label>Figure 33.</label><caption><p><italic><tp:taxon-name><tp:taxon-name-part taxon-name-part-type="genus" reg="Merodon">Merodon</tp:taxon-name-part> <tp:taxon-name-part taxon-name-part-type="species" reg="trianguloculus">trianguloculus</tp:taxon-name-part></tp:taxon-name></italic> sp. nov., antenna, lateral view. <bold>A</bold> outer side, male <bold>B</bold> inner side, male outer side, female. Scale bar: 1 mm.</p></caption><graphic xmlns:xlink="http://www.w3.org/1999/xlink" xlink:href="zookeys-909-079-g033.jpg" position="float" orientation="portrait" xlink:type="simple" id="oo_377394.jpg"><uri content-type="original_file" xlink:type="simple">https://binary.pensoft.net/fig/377394</uri></graphic></fig><fig id="F34" position="float" orientation="portrait"><object-id xmlns:xlink="http://www.w3.org/1999/xlink" content-type="doi" xlink:type="simple">10.3897/zookeys.909.46838.figure34</object-id><object-id xmlns:xlink="http://www.w3.org/1999/xlink" content-type="arpha" xlink:type="simple">5A51D760-845B-5250-A319-FA75B58BAB82</object-id><label>Figure 34.</label><caption><p>Male genitalia. <bold>A</bold><italic><tp:taxon-name><tp:taxon-name-part taxon-name-part-type="genus" reg="Merodon">Merodon</tp:taxon-name-part> <tp:taxon-name-part taxon-name-part-type="species" reg="trianguloculus">trianguloculus</tp:taxon-name-part></tp:taxon-name></italic> sp. nov., epandrium, lateral view <bold>B</bold><italic><tp:taxon-name><tp:taxon-name-part taxon-name-part-type="genus" reg="Merodon">Merodon</tp:taxon-name-part> <tp:taxon-name-part taxon-name-part-type="species" reg="trianguloculus">trianguloculus</tp:taxon-name-part></tp:taxon-name></italic> sp. nov., epandrium, ventral view <bold>C</bold><italic><tp:taxon-name><tp:taxon-name-part taxon-name-part-type="genus" reg="Merodon">Merodon</tp:taxon-name-part> <tp:taxon-name-part taxon-name-part-type="species" reg="trianguloculus">trianguloculus</tp:taxon-name-part></tp:taxon-name></italic> sp. nov., hypandrium, lateral view. Abbreviations: al–anterior surstyle lobe, bp–basolateral protrusion, l–lingula. Scale bar: 0.2 mm.</p></caption><graphic xmlns:xlink="http://www.w3.org/1999/xlink" xlink:href="zookeys-909-079-g034.jpg" position="float" orientation="portrait" xlink:type="simple" id="oo_377395.jpg"><uri content-type="original_file" xlink:type="simple">https://binary.pensoft.net/fig/377395</uri></graphic></fig></tp:treatment-sec><tp:treatment-sec sec-type="etymology" id="SECID0EZIAK"><title>Etymology.</title><p>Latin adjective <italic><tp:taxon-name><tp:taxon-name-part taxon-name-part-type="genus" reg="Merodon"/><tp:taxon-name-part taxon-name-part-type="species" reg="opacus">opacus</tp:taxon-name-part></tp:taxon-name></italic> (opaque, not transparent), pertains to the dark tergum 2, without reddish yellow lateral maculae.</p></tp:treatment-sec><tp:treatment-sec sec-type="distribution" id="SECID0EJJAK"><title>Distribution.</title><p><italic><tp:taxon-name><tp:taxon-name-part taxon-name-part-type="genus" reg="Merodon">Merodon</tp:taxon-name-part> <tp:taxon-name-part taxon-name-part-type="species" reg="opacus">opacus</tp:taxon-name-part></tp:taxon-name></italic> sp. nov. has been recorded on the Greek island of Lesvos and in western Turkey (Fig. <xref ref-type="fig" rid="F7">7</xref>).</p></tp:treatment-sec><tp:treatment-sec sec-type="ecology" id="SECID0E5JAK"><title>Ecology.</title><p>Preferred environment: forest/open ground; thermophilous and evergreen <italic><tp:taxon-name><tp:taxon-name-part taxon-name-part-type="genus" reg="Quercus">Quercus</tp:taxon-name-part></tp:taxon-name></italic> forest; <italic><tp:taxon-name><tp:taxon-name-part taxon-name-part-type="genus" reg="Castanea">Castanea</tp:taxon-name-part></tp:taxon-name></italic> forest, dry <italic><tp:taxon-name><tp:taxon-name-part taxon-name-part-type="genus" reg="Pinus">Pinus</tp:taxon-name-part></tp:taxon-name></italic> forest; unimproved grassland and tracksides (Fig. <xref ref-type="fig" rid="F35">35A</xref>). Flowers visited: <italic><tp:taxon-name><tp:taxon-name-part taxon-name-part-type="genus" reg="Ornithogalum">Ornithogalum</tp:taxon-name-part></tp:taxon-name></italic> spp. and <italic><tp:taxon-name><tp:taxon-name-part taxon-name-part-type="genus" reg="Potentilla">Potentilla</tp:taxon-name-part></tp:taxon-name></italic> spp. Flight period: March-September.</p><fig id="F35" position="float" orientation="portrait"><object-id xmlns:xlink="http://www.w3.org/1999/xlink" content-type="doi" xlink:type="simple">10.3897/zookeys.909.46838.figure35</object-id><object-id xmlns:xlink="http://www.w3.org/1999/xlink" content-type="arpha" xlink:type="simple">75BCD777-2EBA-5BB8-8490-EF5F19629392</object-id><label>Figure 35.</label><caption><p>Different types of habitats of <italic><tp:taxon-name><tp:taxon-name-part taxon-name-part-type="genus" reg="Merodon">Merodon</tp:taxon-name-part> <tp:taxon-name-part taxon-name-part-type="species" reg="serrulatus">serrulatus</tp:taxon-name-part></tp:taxon-name></italic> species group. <bold>A</bold> Lesvos (Greece), habitat of <italic><tp:taxon-name><tp:taxon-name-part taxon-name-part-type="genus" reg="Merodon">Merodon</tp:taxon-name-part> <tp:taxon-name-part taxon-name-part-type="species" reg="opacus">opacus</tp:taxon-name-part></tp:taxon-name></italic> sp. nov., Photograph by Ante Vujić <bold>B</bold> Siberia, Teletskoye Lake (Russia), habitat of <italic><tp:taxon-name><tp:taxon-name-part taxon-name-part-type="genus" reg="Merodon">Merodon</tp:taxon-name-part> <tp:taxon-name-part taxon-name-part-type="species" reg="serrulatus">serrulatus</tp:taxon-name-part></tp:taxon-name></italic>, Photograph by Jeroen van Steenis <bold>C</bold> Morocco, habitat of <italic><tp:taxon-name><tp:taxon-name-part taxon-name-part-type="genus" reg="Merodon">Merodon</tp:taxon-name-part> <tp:taxon-name-part taxon-name-part-type="species" reg="sophron">sophron</tp:taxon-name-part></tp:taxon-name></italic>, Photograph by Ante Vujić <bold>D</bold> Tajikistan, habitat of <italic><tp:taxon-name><tp:taxon-name-part taxon-name-part-type="genus" reg="Merodon">Merodon</tp:taxon-name-part> <tp:taxon-name-part taxon-name-part-type="species" reg="nigrocapillatus">nigrocapillatus</tp:taxon-name-part></tp:taxon-name></italic> sp. nov., Photograph by Anatolij Barkalov.</p></caption><graphic xmlns:xlink="http://www.w3.org/1999/xlink" xlink:href="zookeys-909-079-g035.jpg" position="float" orientation="portrait" xlink:type="simple" id="oo_377396.jpg"><uri content-type="original_file" xlink:type="simple">https://binary.pensoft.net/fig/377396</uri></graphic></fig></tp:treatment-sec><tp:treatment-sec sec-type="type material" id="SECID0EXNAK"><title>Type material.</title><p><bold>Holotype</bold>. Greece • ♂; Lesvos; Polichnitos; <named-content xmlns:xlink="http://www.w3.org/1999/xlink" content-type="dwc:verbatimCoordinates" xlink:type="simple"><named-content content-type="geo-json" specific-use="{&#34;type&#34;:&#34;Point&#34;,&#34;coordinates&#34;:[26.153611,39.083889]}" id="NCID0ECOAK" xlink:type="simple">39°05'02"N, 26°09'13"E</named-content></named-content>; 30 Apr. 2008; A. Vujić leg.; <named-content xmlns:xlink="http://www.w3.org/1999/xlink" content-type="dwc:institutional_code" xlink:type="simple">FSUNS</named-content> 03758. Original label: “HOLOTYPE of <italic>Merodon</italic> / <italic>opacus</italic> Vujić, Likov et / Radenković sp.n. 2019” [red label], “Greece, Lesvos, / Polichnitos 30.IV 2008. / Leg. A. Vujic”, “03758” (See Supplementary file 4: Figure <xref ref-type="fig" rid="F4">4B</xref>). <bold>Paratypes</bold>. Greece, Lesvos • 1 ♂; Ag. Ermogenis; <named-content xmlns:xlink="http://www.w3.org/1999/xlink" content-type="dwc:verbatimCoordinates" xlink:type="simple"><named-content content-type="geo-json" specific-use="{&#34;type&#34;:&#34;Point&#34;,&#34;coordinates&#34;:[26.545556,39.018611]}" id="NCID0E3OAK" xlink:type="simple">39°01'07"N, 26°32'44"E</named-content></named-content>; 2 May 2008; A. Vujić leg.; <named-content xmlns:xlink="http://www.w3.org/1999/xlink" content-type="dwc:institutional_code" xlink:type="simple">FSUNS</named-content> 03760 • 1 ♂; Neochori II; <named-content xmlns:xlink="http://www.w3.org/1999/xlink" content-type="dwc:verbatimCoordinates" xlink:type="simple"><named-content content-type="geo-json" specific-use="{&#34;type&#34;:&#34;Point&#34;,&#34;coordinates&#34;:[26.333889,39.019444]}" id="NCID0EMPAK" xlink:type="simple">39°01'10"N, 26°20'02"E</named-content></named-content>; 2 May 2016; A. Vujić, J. Ačanski leg.; <named-content xmlns:xlink="http://www.w3.org/1999/xlink" content-type="dwc:institutional_code" xlink:type="simple">FSUNS</named-content> 11396 • 1 ♀; Agiassos; <named-content xmlns:xlink="http://www.w3.org/1999/xlink" content-type="dwc:verbatimCoordinates" xlink:type="simple"><named-content content-type="geo-json" specific-use="{&#34;type&#34;:&#34;Point&#34;,&#34;coordinates&#34;:[26.383333,39.050000]}" id="NCID0E3PAK" xlink:type="simple">39°03'00"N, 26°22'60"E</named-content></named-content>; 6 Jun. 2004; M. Kapsali leg.; <abbrev xmlns:xlink="http://www.w3.org/1999/xlink" content-type="institution" xlink:title="The Melissotheque of the Aegean, University of the Aegean, Mytilene, Greece" id="ABBRID0EBQAK" xlink:type="simple">MAegean</abbrev> • 3 ♀♀; Agiassos; <named-content xmlns:xlink="http://www.w3.org/1999/xlink" content-type="dwc:verbatimCoordinates" xlink:type="simple"><named-content content-type="geo-json" specific-use="{&#34;type&#34;:&#34;Point&#34;,&#34;coordinates&#34;:[26.383333,39.050000]}" id="NCID0EJQAK" xlink:type="simple">39°03'00"N, 26°22'60"E</named-content></named-content>; 23 May 2004; A. Kyriakopoulos leg.; <abbrev xmlns:xlink="http://www.w3.org/1999/xlink" content-type="institution" xlink:title="The Melissotheque of the Aegean, University of the Aegean, Mytilene, Greece" id="ABBRID0EOQAK" xlink:type="simple">MAegean</abbrev> • 1 ♂; same data as for preceding; 24 May 2001; <abbrev xmlns:xlink="http://www.w3.org/1999/xlink" content-type="institution" xlink:title="The Melissotheque of the Aegean, University of the Aegean, Mytilene, Greece" id="ABBRID0ETQAK" xlink:type="simple">MAegean</abbrev> • 1 ♀; same data as for preceding; <abbrev xmlns:xlink="http://www.w3.org/1999/xlink" content-type="institution" xlink:title="The Melissotheque of the Aegean, University of the Aegean, Mytilene, Greece" id="ABBRID0EYQAK" xlink:type="simple">MAegean</abbrev> • 1 ♂; Agiassos; <named-content xmlns:xlink="http://www.w3.org/1999/xlink" content-type="dwc:verbatimCoordinates" xlink:type="simple"><named-content content-type="geo-json" specific-use="{&#34;type&#34;:&#34;Point&#34;,&#34;coordinates&#34;:[26.383333,39.050000]}" id="NCID0EARAK" xlink:type="simple">39°03'00"N, 26°22'60"E</named-content></named-content>; Mar. 2006; C. Pérez-Bañón leg.; <abbrev xmlns:xlink="http://www.w3.org/1999/xlink" content-type="institution" xlink:title="Colección Entomológica de la Universidad de Alicante, Alicante, Spain" id="ABBRID0EFRAK" xlink:type="simple">CEUA</abbrev> • 4 ♂♂; same data as for preceding; 11 Jun. 2005; <abbrev xmlns:xlink="http://www.w3.org/1999/xlink" content-type="institution" xlink:title="Colección Entomológica de la Universidad de Alicante, Alicante, Spain" id="ABBRID0EKRAK" xlink:type="simple">CEUA</abbrev> • 4 ♂♂; same data as for preceding; 10 Jun. 2005; <abbrev xmlns:xlink="http://www.w3.org/1999/xlink" content-type="institution" xlink:title="Colección Entomológica de la Universidad de Alicante, Alicante, Spain" id="ABBRID0EPRAK" xlink:type="simple">CEUA</abbrev> • 8 ♀♀; same data as for preceding; <abbrev xmlns:xlink="http://www.w3.org/1999/xlink" content-type="institution" xlink:title="Colección Entomológica de la Universidad de Alicante, Alicante, Spain" id="ABBRID0EURAK" xlink:type="simple">CEUA</abbrev> • 4 ♀♀; same data as for preceding; 6 Jun. 2005; <abbrev xmlns:xlink="http://www.w3.org/1999/xlink" content-type="institution" xlink:title="Colección Entomológica de la Universidad de Alicante, Alicante, Spain" id="ABBRID0EZRAK" xlink:type="simple">CEUA</abbrev> • 4 ♂♂; same data as for preceding; <abbrev xmlns:xlink="http://www.w3.org/1999/xlink" content-type="institution" xlink:title="Colección Entomológica de la Universidad de Alicante, Alicante, Spain" id="ABBRID0E5RAK" xlink:type="simple">CEUA</abbrev> • 1 ♂; Agiassos; <named-content xmlns:xlink="http://www.w3.org/1999/xlink" content-type="dwc:verbatimCoordinates" xlink:type="simple"><named-content content-type="geo-json" specific-use="{&#34;type&#34;:&#34;Point&#34;,&#34;coordinates&#34;:[26.382500,39.052500]}" id="NCID0EGSAK" xlink:type="simple">39°03'09"N, 26°22'57"E</named-content></named-content>; 860 m a.s.l.; 23 May 2004; M. Kapsali leg.; <abbrev xmlns:xlink="http://www.w3.org/1999/xlink" content-type="institution" xlink:title="The Melissotheque of the Aegean, University of the Aegean, Mytilene, Greece" id="ABBRID0ELSAK" xlink:type="simple">MAegean</abbrev> • 2 ♂♂; 3.5 km S Agiassos; <named-content xmlns:xlink="http://www.w3.org/1999/xlink" content-type="dwc:verbatimCoordinates" xlink:type="simple"><named-content content-type="geo-json" specific-use="{&#34;type&#34;:&#34;Point&#34;,&#34;coordinates&#34;:[26.382500,39.052500]}" id="NCID0ETSAK" xlink:type="simple">39°03'09"N, 26°22'57"E</named-content></named-content>; 860 m a.s.l.; 23 May 2004; M. Kapsali leg.; <named-content xmlns:xlink="http://www.w3.org/1999/xlink" content-type="dwc:institutional_code" xlink:type="simple">FSUNS</named-content> 02487, 02503 • 1 ♂; 3.5 km S Agiassos; <named-content xmlns:xlink="http://www.w3.org/1999/xlink" content-type="dwc:verbatimCoordinates" xlink:type="simple"><named-content content-type="geo-json" specific-use="{&#34;type&#34;:&#34;Point&#34;,&#34;coordinates&#34;:[26.382500,39.052500]}" id="NCID0EDTAK" xlink:type="simple">39°03'09"N, 26°22'57"E</named-content></named-content>; 860 m a.s.l.; 23 May 2004; A. Kyriakopoulos leg.; <named-content xmlns:xlink="http://www.w3.org/1999/xlink" content-type="dwc:institutional_code" xlink:type="simple">FSUNS</named-content> 03762 • 1 ♀; 3.5 km S Agiassos; <named-content xmlns:xlink="http://www.w3.org/1999/xlink" content-type="dwc:verbatimCoordinates" xlink:type="simple"><named-content content-type="geo-json" specific-use="{&#34;type&#34;:&#34;Point&#34;,&#34;coordinates&#34;:[26.382500,39.052500]}" id="NCID0ETTAK" xlink:type="simple">39°03'09"N, 26°22'57"E</named-content></named-content>; 860 m a.s.l.; 23 May 2004; M. Kapsali leg.; <named-content xmlns:xlink="http://www.w3.org/1999/xlink" content-type="dwc:institutional_code" xlink:type="simple">FSUNS</named-content> 03764 • 3 ♀♀; Agiassos; <named-content xmlns:xlink="http://www.w3.org/1999/xlink" content-type="dwc:verbatimCoordinates" xlink:type="simple"><named-content content-type="geo-json" specific-use="{&#34;type&#34;:&#34;Point&#34;,&#34;coordinates&#34;:[26.397222,39.054722]}" id="NCID0EDUAK" xlink:type="simple">39°03'17"N, 26°23'50"E</named-content></named-content>; 760 m a.s.l.; 10 Jun. 2004; M. Kapsali leg.; <abbrev xmlns:xlink="http://www.w3.org/1999/xlink" content-type="institution" xlink:title="The Melissotheque of the Aegean, University of the Aegean, Mytilene, Greece" id="ABBRID0EIUAK" xlink:type="simple">MAegean</abbrev> • 1 ♂; same data as for preceding; 24 May 2004; <abbrev xmlns:xlink="http://www.w3.org/1999/xlink" content-type="institution" xlink:title="The Melissotheque of the Aegean, University of the Aegean, Mytilene, Greece" id="ABBRID0ENUAK" xlink:type="simple">MAegean</abbrev> • 2 ♂♂; same data as for preceding; A. Kyriakopoulos leg.; <abbrev xmlns:xlink="http://www.w3.org/1999/xlink" content-type="institution" xlink:title="The Melissotheque of the Aegean, University of the Aegean, Mytilene, Greece" id="ABBRID0ESUAK" xlink:type="simple">MAegean</abbrev> • 1 ♀; same data as for preceding; <abbrev xmlns:xlink="http://www.w3.org/1999/xlink" content-type="institution" xlink:title="The Melissotheque of the Aegean, University of the Aegean, Mytilene, Greece" id="ABBRID0EXUAK" xlink:type="simple">MAegean</abbrev> • 2 ♀♀; same data as for preceding; 10 Jun. 2004; <abbrev xmlns:xlink="http://www.w3.org/1999/xlink" content-type="institution" xlink:title="The Melissotheque of the Aegean, University of the Aegean, Mytilene, Greece" id="ABBRID0E3UAK" xlink:type="simple">MAegean</abbrev> • 1 ♀; 3.8 km SSE Agiassos; <named-content xmlns:xlink="http://www.w3.org/1999/xlink" content-type="dwc:verbatimCoordinates" xlink:type="simple"><named-content content-type="geo-json" specific-use="{&#34;type&#34;:&#34;Point&#34;,&#34;coordinates&#34;:[26.397222,39.054722]}" id="NCID0EEVAK" xlink:type="simple">39°03'17"N, 26°23'50"E</named-content></named-content>; 760 m a.s.l., 10 Jun. 2004; A. Kyriakopoulos leg.; <named-content xmlns:xlink="http://www.w3.org/1999/xlink" content-type="dwc:institutional_code" xlink:type="simple">FSUNS</named-content> 03763 • 1 ♀; Agiassos; <named-content xmlns:xlink="http://www.w3.org/1999/xlink" content-type="dwc:verbatimCoordinates" xlink:type="simple"><named-content content-type="geo-json" specific-use="{&#34;type&#34;:&#34;Point&#34;,&#34;coordinates&#34;:[26.391667,39.062500]}" id="NCID0EUVAK" xlink:type="simple">39°03'45"N, 26°23'30"E</named-content></named-content>; 700 m a.s.l.; 20 May 2004; A. Kyriakopoulos leg.; <abbrev xmlns:xlink="http://www.w3.org/1999/xlink" content-type="institution" xlink:title="The Melissotheque of the Aegean, University of the Aegean, Mytilene, Greece" id="ABBRID0EZVAK" xlink:type="simple">MAegean</abbrev> • 1 ♀; same data as for preceding; 6 Jun. 2004; M. Kapsali leg.; <abbrev xmlns:xlink="http://www.w3.org/1999/xlink" content-type="institution" xlink:title="The Melissotheque of the Aegean, University of the Aegean, Mytilene, Greece" id="ABBRID0E5VAK" xlink:type="simple">MAegean</abbrev> • 1 ♂; Agiassos; <named-content xmlns:xlink="http://www.w3.org/1999/xlink" content-type="dwc:verbatimCoordinates" xlink:type="simple"><named-content content-type="geo-json" specific-use="{&#34;type&#34;:&#34;Point&#34;,&#34;coordinates&#34;:[26.390833,39.075556]}" id="NCID0EGWAK" xlink:type="simple">39°03'92"N, 26°22'87"E</named-content></named-content>; 27 May 2009; M. Taylor leg.; <ext-link xmlns:xlink="http://www.w3.org/1999/xlink" ext-link-type="uri" xlink:href="http://id.luomus.fi/GJ.1133" xlink:type="simple">MZH http://id.luomus.fi/GJ.1133</ext-link> • 1 ♂; Agiassos; <named-content xmlns:xlink="http://www.w3.org/1999/xlink" content-type="dwc:verbatimCoordinates" xlink:type="simple"><named-content content-type="geo-json" specific-use="{&#34;type&#34;:&#34;Point&#34;,&#34;coordinates&#34;:[26.388056,39.069167]}" id="NCID0ESWAK" xlink:type="simple">39°04'09"N, 26°23'17"E</named-content></named-content>; 600 m a.s.l.; 15 May 2004; T. Petanidou leg.; <abbrev xmlns:xlink="http://www.w3.org/1999/xlink" content-type="institution" xlink:title="The Melissotheque of the Aegean, University of the Aegean, Mytilene, Greece" id="ABBRID0EXWAK" xlink:type="simple">MAegean</abbrev> • 5 ♂♂; Agiassos; <named-content xmlns:xlink="http://www.w3.org/1999/xlink" content-type="dwc:verbatimCoordinates" xlink:type="simple"><named-content content-type="geo-json" specific-use="{&#34;type&#34;:&#34;Point&#34;,&#34;coordinates&#34;:[26.372778,39.071389]}" id="NCID0E6WAK" xlink:type="simple">39°04'17"N, 26°22'22"E</named-content></named-content>; Sep. 2009; A. Vujić leg.; <named-content xmlns:xlink="http://www.w3.org/1999/xlink" content-type="dwc:institutional_code" xlink:type="simple">FSUNS</named-content> Č64, Č65, Ž9 to Ž11 • 10 ♀♀; Agiassos; <named-content xmlns:xlink="http://www.w3.org/1999/xlink" content-type="dwc:verbatimCoordinates" xlink:type="simple"><named-content content-type="geo-json" specific-use="{&#34;type&#34;:&#34;Point&#34;,&#34;coordinates&#34;:[26.372778,39.071389]}" id="NCID0EPXAK" xlink:type="simple">39°04'17"N, 26°22'22"E</named-content></named-content>; Sep. 2009; A. Vujić leg.; <named-content xmlns:xlink="http://www.w3.org/1999/xlink" content-type="dwc:institutional_code" xlink:type="simple">FSUNS</named-content> Ž12 to Ž19, Ž28, Ž29 • 2 ♂♂; Agiassos; <named-content xmlns:xlink="http://www.w3.org/1999/xlink" content-type="dwc:verbatimCoordinates" xlink:type="simple"><named-content content-type="geo-json" specific-use="{&#34;type&#34;:&#34;Point&#34;,&#34;coordinates&#34;:[26.372778,39.071389]}" id="NCID0E6XAK" xlink:type="simple">39°04'17"N, 26°22'22"E</named-content></named-content>; 8 Jun. 2009; G. Ståhls leg.; <ext-link xmlns:xlink="http://www.w3.org/1999/xlink" ext-link-type="uri" xlink:href="http://id.luomus.fi/GJ.1139" xlink:type="simple">MZH GJ.1139</ext-link>, <ext-link xmlns:xlink="http://www.w3.org/1999/xlink" ext-link-type="uri" xlink:href="http://id.luomus.fi/GJ.1141" xlink:type="simple">GJ.1141</ext-link>• 4 ♀♀; same data as for preceding; <ext-link xmlns:xlink="http://www.w3.org/1999/xlink" ext-link-type="uri" xlink:href="http://id.luomus.fi/GJ.1135" xlink:type="simple">MZH GJ.1135</ext-link> to <ext-link xmlns:xlink="http://www.w3.org/1999/xlink" ext-link-type="uri" xlink:href="http://id.luomus.fi/GJ.1138" xlink:type="simple">GJ.1138</ext-link> • 4 ♂♂; same data as for preceding; 25 May 2009; <ext-link xmlns:xlink="http://www.w3.org/1999/xlink" ext-link-type="uri" xlink:href="http://id.luomus.fi/GJ.1140" xlink:type="simple">MZH GJ.1140</ext-link>, <ext-link xmlns:xlink="http://www.w3.org/1999/xlink" ext-link-type="uri" xlink:href="http://id.luomus.fi/GJ.1142" xlink:type="simple">GJ.1142</ext-link>, <ext-link xmlns:xlink="http://www.w3.org/1999/xlink" ext-link-type="uri" xlink:href="http://id.luomus.fi/GJ.1143" xlink:type="simple">GJ.1143</ext-link>, <ext-link xmlns:xlink="http://www.w3.org/1999/xlink" ext-link-type="uri" xlink:href="http://id.luomus.fi/GJ.1145" xlink:type="simple">GJ.1145</ext-link> • 1 ♂; Agiassos; <named-content xmlns:xlink="http://www.w3.org/1999/xlink" content-type="dwc:verbatimCoordinates" xlink:type="simple"><named-content content-type="geo-json" specific-use="{&#34;type&#34;:&#34;Point&#34;,&#34;coordinates&#34;:[26.376389,39.073611]}" id="NCID0EHZAK" xlink:type="simple">39°04'25"N, 26°22'35"E</named-content></named-content>; 8 May 2007; G. Ståhls leg.; <ext-link xmlns:xlink="http://www.w3.org/1999/xlink" ext-link-type="uri" xlink:href="http://id.luomus.fi/GJ.1144" xlink:type="simple">MZH GJ.1144</ext-link> • 1 ♀; same data as for preceding; <ext-link xmlns:xlink="http://www.w3.org/1999/xlink" ext-link-type="uri" xlink:href="http://id.luomus.fi/GJ.1126" xlink:type="simple">MZH GJ.1126</ext-link> • 5 ♂♂; same data as for preceding; 30 May 2009; <ext-link xmlns:xlink="http://www.w3.org/1999/xlink" ext-link-type="uri" xlink:href="http://id.luomus.fi/GJ.1119" xlink:type="simple">MZH GJ.1119</ext-link> to <ext-link xmlns:xlink="http://www.w3.org/1999/xlink" ext-link-type="uri" xlink:href="http://id.luomus.fi/GJ.1123" xlink:type="simple">GJ.1123</ext-link> • 2 ♀♀; same data as for preceding; <ext-link xmlns:xlink="http://www.w3.org/1999/xlink" ext-link-type="uri" xlink:href="http://id.luomus.fi/GJ.1124" xlink:type="simple">MZH GJ.1124</ext-link>, <ext-link xmlns:xlink="http://www.w3.org/1999/xlink" ext-link-type="uri" xlink:href="http://id.luomus.fi/GJ.1125" xlink:type="simple">GJ.1125</ext-link> • 1 ♂; same data as for preceding; 27 May 2009; <named-content xmlns:xlink="http://www.w3.org/1999/xlink" content-type="dwc:institutional_code" xlink:type="simple">MZH</named-content> • 1 ♂; <named-content xmlns:xlink="http://www.w3.org/1999/xlink" content-type="dwc:verbatimCoordinates" xlink:type="simple"><named-content content-type="geo-json" specific-use="{&#34;type&#34;:&#34;Point&#34;,&#34;coordinates&#34;:[26.303889,39.171389]}" id="NCID0EP1AK" xlink:type="simple">39°10'17"N, 26°18'14"E</named-content></named-content>; <named-content xmlns:xlink="http://www.w3.org/1999/xlink" content-type="dwc:institutional_code" xlink:type="simple">FSUNS</named-content> 02504 • 1 ♀; <named-content xmlns:xlink="http://www.w3.org/1999/xlink" content-type="dwc:verbatimCoordinates" xlink:type="simple"><named-content content-type="geo-json" specific-use="{&#34;type&#34;:&#34;Point&#34;,&#34;coordinates&#34;:[26.303889,39.171389]}" id="NCID0E61AK" xlink:type="simple">39°10'17"N, 26°18'14"E</named-content></named-content>; <named-content xmlns:xlink="http://www.w3.org/1999/xlink" content-type="dwc:institutional_code" xlink:type="simple">FSUNS</named-content> 02505 • 3 ♀♀; <named-content xmlns:xlink="http://www.w3.org/1999/xlink" content-type="dwc:verbatimCoordinates" xlink:type="simple"><named-content content-type="geo-json" specific-use="{&#34;type&#34;:&#34;Point&#34;,&#34;coordinates&#34;:[26.303889,39.171389]}" id="NCID0EP2AK" xlink:type="simple">39°10'17"N, 26°18'14"E</named-content></named-content>; 4 Jun. 2012; A. Vujić, L. Likov leg.; <named-content xmlns:xlink="http://www.w3.org/1999/xlink" content-type="dwc:institutional_code" xlink:type="simple">FSUNS</named-content> G1747 to G1749 • 1 ♂; Vatousa; <named-content xmlns:xlink="http://www.w3.org/1999/xlink" content-type="dwc:verbatimCoordinates" xlink:type="simple"><named-content content-type="geo-json" specific-use="{&#34;type&#34;:&#34;Point&#34;,&#34;coordinates&#34;:[26.023056,39.230833]}" id="NCID0E62AK" xlink:type="simple">39°13'51"N, 26°01'23"E</named-content></named-content>; 200 m a.s.l.; 28 May 2001; <named-content xmlns:xlink="http://www.w3.org/1999/xlink" content-type="dwc:institutional_code" xlink:type="simple">FSUNS</named-content> • 1 ♀; 2.5 km S Gavathas; <named-content xmlns:xlink="http://www.w3.org/1999/xlink" content-type="dwc:verbatimCoordinates" xlink:type="simple"><named-content content-type="geo-json" specific-use="{&#34;type&#34;:&#34;Point&#34;,&#34;coordinates&#34;:[25.983333,39.248333]}" id="NCID0EP3AK" xlink:type="simple">39°14'54"N, 25°58'60"E</named-content></named-content>; 28 Apr. 2010; M. Hull leg.; <named-content xmlns:xlink="http://www.w3.org/1999/xlink" content-type="dwc:institutional_code" xlink:type="simple">WML</named-content> 05042 • 6 ♂♂; near Sikaminea; <named-content xmlns:xlink="http://www.w3.org/1999/xlink" content-type="dwc:verbatimCoordinates" xlink:type="simple"><named-content content-type="geo-json" specific-use="{&#34;type&#34;:&#34;Point&#34;,&#34;coordinates&#34;:[26.298889,39.353889]}" id="NCID0E63AK" xlink:type="simple">39°21'14"N, 26°17'56"E</named-content></named-content>; 11 May 2009; G. Ståhls leg.; <ext-link xmlns:xlink="http://www.w3.org/1999/xlink" ext-link-type="uri" xlink:href="http://id.luomus.fi/GJ.1127" xlink:type="simple">MZH GJ.1127</ext-link> to <ext-link xmlns:xlink="http://www.w3.org/1999/xlink" ext-link-type="uri" xlink:href="http://id.luomus.fi/GJ.1129" xlink:type="simple">GJ.1129</ext-link>, <ext-link xmlns:xlink="http://www.w3.org/1999/xlink" ext-link-type="uri" xlink:href="http://id.luomus.fi/GJ.1132" xlink:type="simple">GJ.1132</ext-link>, <ext-link xmlns:xlink="http://www.w3.org/1999/xlink" ext-link-type="uri" xlink:href="http://id.luomus.fi/GJ.1134" xlink:type="simple">GJ.1134</ext-link>, <ext-link xmlns:xlink="http://www.w3.org/1999/xlink" ext-link-type="uri" xlink:href="http://id.luomus.fi/GJ.1147" xlink:type="simple">GJ.1147</ext-link> • 2 ♀♀; same data as for preceding; 2 Jun. 2009; <ext-link xmlns:xlink="http://www.w3.org/1999/xlink" ext-link-type="uri" xlink:href="http://id.luomus.fi/GJ.1130" xlink:type="simple">MZH GJ.1130</ext-link>, <ext-link xmlns:xlink="http://www.w3.org/1999/xlink" ext-link-type="uri" xlink:href="http://id.luomus.fi/GJ.1131" xlink:type="simple">GJ.1131</ext-link> • 2 ♀♀; 5.7 km NW Mantamados; <named-content xmlns:xlink="http://www.w3.org/1999/xlink" content-type="dwc:verbatimCoordinates" xlink:type="simple"><named-content content-type="geo-json" specific-use="{&#34;type&#34;:&#34;Point&#34;,&#34;coordinates&#34;:[26.297778,39.355278]}" id="NCID0ED5AK" xlink:type="simple">39°21'19"N, 26°17'52"E</named-content></named-content>; 600 m a.s.l.; 2–10 May 2001; <named-content xmlns:xlink="http://www.w3.org/1999/xlink" content-type="dwc:institutional_code" xlink:type="simple">FSUNS</named-content> 02488, 02507 • 3 ♂♂; Mantamados; <named-content xmlns:xlink="http://www.w3.org/1999/xlink" content-type="dwc:verbatimCoordinates" xlink:type="simple"><named-content content-type="geo-json" specific-use="{&#34;type&#34;:&#34;Point&#34;,&#34;coordinates&#34;:[26.297778,39.355278]}" id="NCID0ET5AK" xlink:type="simple">39°21'19"N, 26°17'52"E</named-content></named-content>; 600 m a.s.l.; 10 May 2001; <named-content xmlns:xlink="http://www.w3.org/1999/xlink" content-type="dwc:institutional_code" xlink:type="simple">FSUNS</named-content> • 2 ♀♀; same data as for preceding; <named-content xmlns:xlink="http://www.w3.org/1999/xlink" content-type="dwc:institutional_code" xlink:type="simple">FSUNS</named-content> • 3 ♂♂; same data as for preceding; 17 May 2001; <named-content xmlns:xlink="http://www.w3.org/1999/xlink" content-type="dwc:institutional_code" xlink:type="simple">FSUNS</named-content> • 1 ♀; same data as for preceding; <named-content xmlns:xlink="http://www.w3.org/1999/xlink" content-type="dwc:institutional_code" xlink:type="simple">FSUNS</named-content> • 1 ♂; same data as for preceding; 23 May 2001; <named-content xmlns:xlink="http://www.w3.org/1999/xlink" content-type="dwc:institutional_code" xlink:type="simple">FSUNS</named-content> • 1 ♂; Sikaminia; <named-content xmlns:xlink="http://www.w3.org/1999/xlink" content-type="dwc:verbatimCoordinates" xlink:type="simple"><named-content content-type="geo-json" specific-use="{&#34;type&#34;:&#34;Point&#34;,&#34;coordinates&#34;:[26.296389,39.361667]}" id="NCID0EDABK" xlink:type="simple">39°21'42"N, 26°17'47"E</named-content></named-content>; 10 May 2001; C. Pérez-Bañón, S. Rojo leg.; <abbrev xmlns:xlink="http://www.w3.org/1999/xlink" content-type="institution" xlink:title="Colección Entomológica de la Universidad de Alicante, Alicante, Spain" id="ABBRID0EIABK" xlink:type="simple">CEUA</abbrev> • 3 ♂♂; same data as for preceding; 14 May 2001; <abbrev xmlns:xlink="http://www.w3.org/1999/xlink" content-type="institution" xlink:title="Colección Entomológica de la Universidad de Alicante, Alicante, Spain" id="ABBRID0ENABK" xlink:type="simple">CEUA</abbrev> • 15 ♂♂; same data as for preceding; 17 May 2001; <abbrev xmlns:xlink="http://www.w3.org/1999/xlink" content-type="institution" xlink:title="Colección Entomológica de la Universidad de Alicante, Alicante, Spain" id="ABBRID0ESABK" xlink:type="simple">CEUA</abbrev> • 1 ♀; same data as for preceding; <abbrev xmlns:xlink="http://www.w3.org/1999/xlink" content-type="institution" xlink:title="Colección Entomológica de la Universidad de Alicante, Alicante, Spain" id="ABBRID0EXABK" xlink:type="simple">CEUA</abbrev> • 2 ♂♂; Sikaminia; <named-content xmlns:xlink="http://www.w3.org/1999/xlink" content-type="dwc:verbatimCoordinates" xlink:type="simple"><named-content content-type="geo-json" specific-use="{&#34;type&#34;:&#34;Point&#34;,&#34;coordinates&#34;:[26.296944,39.362222]}" id="NCID0E6ABK" xlink:type="simple">39°21'44"N, 26°17'49"E</named-content></named-content>; 3 May 2008; A. Vujić leg.; <named-content xmlns:xlink="http://www.w3.org/1999/xlink" content-type="dwc:institutional_code" xlink:type="simple">FSUNS</named-content> 03757, 03759 • 1 ♂; Sikaminia; <named-content xmlns:xlink="http://www.w3.org/1999/xlink" content-type="dwc:verbatimCoordinates" xlink:type="simple"><named-content content-type="geo-json" specific-use="{&#34;type&#34;:&#34;Point&#34;,&#34;coordinates&#34;:[26.296944,39.362222]}" id="NCID0EPBBK" xlink:type="simple">39°21'44"N, 26°17'49"E</named-content></named-content>; 2 May 2001; <named-content xmlns:xlink="http://www.w3.org/1999/xlink" content-type="dwc:institutional_code" xlink:type="simple">FSUNS</named-content> 02506 • 1 ♀; Near Lepetimnos; <named-content xmlns:xlink="http://www.w3.org/1999/xlink" content-type="dwc:verbatimCoordinates" xlink:type="simple"><named-content content-type="geo-json" specific-use="{&#34;type&#34;:&#34;Point&#34;,&#34;coordinates&#34;:[26.275556,39.363056]}" id="NCID0E6BBK" xlink:type="simple">39°21'47"N, 26°16'32"E</named-content></named-content>; 1 May 2016; A. Vujić, J. Ačanski leg.; <named-content xmlns:xlink="http://www.w3.org/1999/xlink" content-type="dwc:institutional_code" xlink:type="simple">FSUNS</named-content> 11243.</p><p>Turkey • 3 ♀♀; 12 km SW of Muğla; <named-content xmlns:xlink="http://www.w3.org/1999/xlink" content-type="dwc:verbatimCoordinates" xlink:type="simple"><named-content content-type="geo-json" specific-use="{&#34;type&#34;:&#34;Point&#34;,&#34;coordinates&#34;:[28.274444,37.127778]}" id="NCID0ERCBK" xlink:type="simple">37°07'40"N, 28°16'28"E</named-content></named-content>; 660 m a.s.l.; 23 May 2011; M. Bartak, Kubik leg.; <abbrev xmlns:xlink="http://www.w3.org/1999/xlink" xlink:title="Miroslav Barták collection, Prague, Czech Republic" id="ABBRID0EWCBK" xlink:type="simple">M. B. coll</abbrev>. 17921 to 17923 • 26 ♂♂; Muğla, University Campus; <named-content xmlns:xlink="http://www.w3.org/1999/xlink" content-type="dwc:verbatimCoordinates" xlink:type="simple"><named-content content-type="geo-json" specific-use="{&#34;type&#34;:&#34;Point&#34;,&#34;coordinates&#34;:[28.370278,37.161667]}" id="NCID0E4CBK" xlink:type="simple">37°09'42"N, 28°22'13"E</named-content></named-content>; 700 m a.s.l.; 17–22 May 2011; M. Bartak, Kubik leg.; <abbrev xmlns:xlink="http://www.w3.org/1999/xlink" xlink:title="Miroslav Barták collection, Prague, Czech Republic" id="ABBRID0ECDBK" xlink:type="simple">M. B. coll</abbrev>. 17927, 17928, 17930, 17931, 17937, 17938, 17940 to 17943, 17946, 17951, 17955 to 17960, 17965 to 17972 • 20 ♀♀; Muğla, University Campus; <named-content xmlns:xlink="http://www.w3.org/1999/xlink" content-type="dwc:verbatimCoordinates" xlink:type="simple"><named-content content-type="geo-json" specific-use="{&#34;type&#34;:&#34;Point&#34;,&#34;coordinates&#34;:[28.370278,37.161667]}" id="NCID0EJDBK" xlink:type="simple">37°09'42"N, 28°22'13"E</named-content></named-content>; 700 m a.s.l.; 17–22 May 2011; M. Bartak, Kubik leg.; <abbrev xmlns:xlink="http://www.w3.org/1999/xlink" xlink:title="Miroslav Barták collection, Prague, Czech Republic" id="ABBRID0EODBK" xlink:type="simple">M. B. coll</abbrev>. 17929, 17932 to 17936, 17939, 17944, 17945, 17947 to 17950, 17952 to 17954, 17961 to 17964 • 1 ♀; Muğla, University campus; <named-content xmlns:xlink="http://www.w3.org/1999/xlink" content-type="dwc:verbatimCoordinates" xlink:type="simple"><named-content content-type="geo-json" specific-use="{&#34;type&#34;:&#34;Point&#34;,&#34;coordinates&#34;:[28.372500,37.161667]}" id="NCID0EVDBK" xlink:type="simple">37°09'42"N, 28°22'21"E</named-content></named-content>; 700 m a.s.l.; Apr.–May 2014; O. Dursun leg.; <abbrev xmlns:xlink="http://www.w3.org/1999/xlink" xlink:title="Miroslav Barták collection, Prague, Czech Republic" id="ABBRID0E1DBK" xlink:type="simple">M. B. coll</abbrev>. 10463 • 3 ♀♀; Muğla, 13 km NE pine wood; <named-content xmlns:xlink="http://www.w3.org/1999/xlink" content-type="dwc:verbatimCoordinates" xlink:type="simple"><named-content content-type="geo-json" specific-use="{&#34;type&#34;:&#34;Point&#34;,&#34;coordinates&#34;:[28.500000,37.247222]}" id="NCID0EBEBK" xlink:type="simple">37°14'50"N, 28°30'00"E</named-content></named-content>; 1200 m a.s.l.; 23–27 Jun. 2015; M. Bartak, Kubik leg.; <abbrev xmlns:xlink="http://www.w3.org/1999/xlink" xlink:title="Miroslav Barták collection, Prague, Czech Republic" id="ABBRID0EGEBK" xlink:type="simple">M. B. coll</abbrev>. 17924 to 17926 • 4 ♀♀; Bozdağ mountain, Near Bozdağ; <named-content xmlns:xlink="http://www.w3.org/1999/xlink" content-type="dwc:verbatimCoordinates" xlink:type="simple"><named-content content-type="geo-json" specific-use="{&#34;type&#34;:&#34;Point&#34;,&#34;coordinates&#34;:[28.077222,38.374444]}" id="NCID0ENEBK" xlink:type="simple">38°22'28"N, 28°04'38"E</named-content></named-content>; 1140 m a.s.l.; 7 Jun. 2014; A. Vujić, J. Ačanski leg.; <named-content xmlns:xlink="http://www.w3.org/1999/xlink" content-type="dwc:institutional_code" xlink:type="simple">FSUNS</named-content> 06945, 06946, 06948, 06951 • 2 ♂♂; Bozdağ mountain, Near Bozdağ; <named-content xmlns:xlink="http://www.w3.org/1999/xlink" content-type="dwc:verbatimCoordinates" xlink:type="simple"><named-content content-type="geo-json" specific-use="{&#34;type&#34;:&#34;Point&#34;,&#34;coordinates&#34;:[28.077222,38.374444]}" id="NCID0E4EBK" xlink:type="simple">38°22'28"N, 28°04'38"E</named-content></named-content>; 1140 m a.s.l.; 7 Jun. 2014; A. Vujić, J. Ačanski leg.; <named-content xmlns:xlink="http://www.w3.org/1999/xlink" content-type="dwc:institutional_code" xlink:type="simple">FSUNS</named-content> 06947, 06949.</p></tp:treatment-sec><tp:treatment-sec sec-type="material" id="SECID0EKFBK"><title>Other material.</title><p>Greece, Lesvos • 1 ♀; Agiassos; <named-content xmlns:xlink="http://www.w3.org/1999/xlink" content-type="dwc:verbatimCoordinates" xlink:type="simple"><named-content content-type="geo-json" specific-use="{&#34;type&#34;:&#34;Point&#34;,&#34;coordinates&#34;:[26.383333,39.050000]}" id="NCID0ETFBK" xlink:type="simple">39°03'00"N, 26°22'60"E</named-content></named-content>; 28 May 2010; Horsfield leg.; <named-content xmlns:xlink="http://www.w3.org/1999/xlink" content-type="dwc:institutional_code" xlink:type="simple">NMS</named-content> • 1 ♀; Agiassos; <named-content xmlns:xlink="http://www.w3.org/1999/xlink" content-type="dwc:verbatimCoordinates" xlink:type="simple"><named-content content-type="geo-json" specific-use="{&#34;type&#34;:&#34;Point&#34;,&#34;coordinates&#34;:[26.383333,39.050000]}" id="NCID0EDGBK" xlink:type="simple">39°03'00"N, 26°22'60"E</named-content></named-content>; 3 Jun. 2010; Wilkinson leg.; <named-content xmlns:xlink="http://www.w3.org/1999/xlink" content-type="dwc:institutional_code" xlink:type="simple">NMS</named-content> [published in <xref ref-type="bibr" rid="B54">Ricarte et al. (2012)</xref>, as <italic><tp:taxon-name><tp:taxon-name-part taxon-name-part-type="genus" reg="Merodon">Merodon</tp:taxon-name-part> <tp:taxon-name-part taxon-name-part-type="species" reg="serrulatus">serrulatus</tp:taxon-name-part></tp:taxon-name></italic>] • 1 ♀; same data as for preceding; 8 Jun. 2010; <named-content xmlns:xlink="http://www.w3.org/1999/xlink" content-type="dwc:institutional_code" xlink:type="simple">NMS</named-content> • 1 ♀; Agiassos; <named-content xmlns:xlink="http://www.w3.org/1999/xlink" content-type="dwc:verbatimCoordinates" xlink:type="simple"><named-content content-type="geo-json" specific-use="{&#34;type&#34;:&#34;Point&#34;,&#34;coordinates&#34;:[26.383333,39.050000]}" id="NCID0EKHBK" xlink:type="simple">39°03'00"N, 26°22'60"E</named-content></named-content>; 1–8 Jun. 2010; Hancock leg.; <named-content xmlns:xlink="http://www.w3.org/1999/xlink" content-type="dwc:institutional_code" xlink:type="simple">GLAHM</named-content> • 2 ♂♂; same data as for preceding; 28–29 May–Jun. 2010; <named-content xmlns:xlink="http://www.w3.org/1999/xlink" content-type="dwc:institutional_code" xlink:type="simple">GLAHM</named-content> • 2 ♀; Agiassos; <named-content xmlns:xlink="http://www.w3.org/1999/xlink" content-type="dwc:verbatimCoordinates" xlink:type="simple"><named-content content-type="geo-json" specific-use="{&#34;type&#34;:&#34;Point&#34;,&#34;coordinates&#34;:[26.391667,39.060000]}" id="NCID0ECIBK" xlink:type="simple">39°03'36"N, 26°23'30"E</named-content></named-content>; 1 Jun. 2010; Horsfield leg.; <named-content xmlns:xlink="http://www.w3.org/1999/xlink" content-type="dwc:institutional_code" xlink:type="simple">NMS</named-content> [published in <xref ref-type="bibr" rid="B54">Ricarte et al. (2012)</xref>, as <italic><tp:taxon-name><tp:taxon-name-part taxon-name-part-type="genus" reg="Merodon">Merodon</tp:taxon-name-part> <tp:taxon-name-part taxon-name-part-type="species" reg="serrulatus">serrulatus</tp:taxon-name-part></tp:taxon-name></italic>] • 1 ♀; Agiassos; <named-content xmlns:xlink="http://www.w3.org/1999/xlink" content-type="dwc:verbatimCoordinates" xlink:type="simple"><named-content content-type="geo-json" specific-use="{&#34;type&#34;:&#34;Point&#34;,&#34;coordinates&#34;:[26.391667,39.060000]}" id="NCID0EBJBK" xlink:type="simple">39°03'36"N, 26°23'30"E</named-content></named-content>; 28 May 2010; Horsfield leg.; <named-content xmlns:xlink="http://www.w3.org/1999/xlink" content-type="dwc:institutional_code" xlink:type="simple">NMS</named-content> • 1 ♂; 3.5 km S Agiassos; <named-content xmlns:xlink="http://www.w3.org/1999/xlink" content-type="dwc:verbatimCoordinates" xlink:type="simple"><named-content content-type="geo-json" specific-use="{&#34;type&#34;:&#34;Point&#34;,&#34;coordinates&#34;:[26.371389,39.070833]}" id="NCID0ERJBK" xlink:type="simple">39°04'15"N 26°22'17"E</named-content></named-content>; 860 m a.s.l.; 8 Jun. 2004; M. Kapsali leg.; <named-content xmlns:xlink="http://www.w3.org/1999/xlink" content-type="dwc:institutional_code" xlink:type="simple">MZH</named-content> • 1 ♂; Agiassos; <named-content xmlns:xlink="http://www.w3.org/1999/xlink" content-type="dwc:verbatimCoordinates" xlink:type="simple"><named-content content-type="geo-json" specific-use="{&#34;type&#34;:&#34;Point&#34;,&#34;coordinates&#34;:[26.372778,39.071389]}" id="NCID0EBKBK" xlink:type="simple">39°04'17"N, 26°22'22"E</named-content></named-content>; 1910 m a.s.l.; 26 May 2003; C. J. Palmer leg.; <named-content xmlns:xlink="http://www.w3.org/1999/xlink" content-type="dwc:institutional_code" xlink:type="simple">WML</named-content> 298/03 • 1 ♀; same data as for preceding; <named-content xmlns:xlink="http://www.w3.org/1999/xlink" content-type="dwc:institutional_code" xlink:type="simple">WML</named-content> 310/03 • 1 ♂; SW from Agiassos; <named-content xmlns:xlink="http://www.w3.org/1999/xlink" content-type="dwc:verbatimCoordinates" xlink:type="simple"><named-content content-type="geo-json" specific-use="{&#34;type&#34;:&#34;Point&#34;,&#34;coordinates&#34;:[26.367500,39.076389]}" id="NCID0EZKBK" xlink:type="simple">39°04'35"N, 26°22'03"E</named-content></named-content>; 24 May 1988; <named-content xmlns:xlink="http://www.w3.org/1999/xlink" content-type="dwc:institutional_code" xlink:type="simple">NBCN</named-content> • 1 ♀; Potamia river; <named-content xmlns:xlink="http://www.w3.org/1999/xlink" content-type="dwc:verbatimCoordinates" xlink:type="simple"><named-content content-type="geo-json" specific-use="{&#34;type&#34;:&#34;Point&#34;,&#34;coordinates&#34;:[26.113333,39.226667]}" id="NCID0EJLBK" xlink:type="simple">39°13'36"N, 26°06'48"E</named-content></named-content>; 1–8 Jun. 2010; Hancock leg.; <named-content xmlns:xlink="http://www.w3.org/1999/xlink" content-type="dwc:institutional_code" xlink:type="simple">GLAHM</named-content> • 1 ♂; 2 km S Gavathas; <named-content xmlns:xlink="http://www.w3.org/1999/xlink" content-type="dwc:verbatimCoordinates" xlink:type="simple"><named-content content-type="geo-json" specific-use="{&#34;type&#34;:&#34;Point&#34;,&#34;coordinates&#34;:[25.975833,39.269722]}" id="NCID0EZLBK" xlink:type="simple">39°16'11"N, 25°58'33"E</named-content></named-content>; 5 May 2005; M. Hull leg.; <named-content xmlns:xlink="http://www.w3.org/1999/xlink" content-type="dwc:institutional_code" xlink:type="simple">WML</named-content> • 1 ♂; 5.7 km NW Mantamados; <named-content xmlns:xlink="http://www.w3.org/1999/xlink" content-type="dwc:verbatimCoordinates" xlink:type="simple"><named-content content-type="geo-json" specific-use="{&#34;type&#34;:&#34;Point&#34;,&#34;coordinates&#34;:[26.297778,39.355278]}" id="NCID0EJMBK" xlink:type="simple">39°21'19"N, 26°17'52"E</named-content></named-content>; 31 May 2004; E. Lamborn leg.; <named-content xmlns:xlink="http://www.w3.org/1999/xlink" content-type="dwc:institutional_code" xlink:type="simple">MZH</named-content>.</p></tp:treatment-sec><tp:treatment-sec><!--Section generated to contain objects referenced in tp:taxon-treatment.--><fig id="F12" position="float" orientation="portrait"><object-id xmlns:xlink="http://www.w3.org/1999/xlink" content-type="doi" xlink:type="simple">10.3897/zookeys.909.46838.figure12</object-id><object-id xmlns:xlink="http://www.w3.org/1999/xlink" content-type="arpha" xlink:type="simple">4B95CE55-FB6E-5DC3-AB1C-E3F59404F39B</object-id><label>Figure 12.</label><caption><p>Antenna. <bold>A</bold><italic><tp:taxon-name><tp:taxon-name-part taxon-name-part-type="genus" reg="Merodon">Merodon</tp:taxon-name-part> <tp:taxon-name-part taxon-name-part-type="species" reg="opacus">opacus</tp:taxon-name-part></tp:taxon-name></italic> sp. nov., outer side, lateral view, male <bold>B</bold><italic><tp:taxon-name><tp:taxon-name-part taxon-name-part-type="genus" reg="Merodon">Merodon</tp:taxon-name-part> <tp:taxon-name-part taxon-name-part-type="species" reg="opacus">opacus</tp:taxon-name-part></tp:taxon-name></italic> sp. nov., inner side, lateral view, male <bold>C</bold><italic><tp:taxon-name><tp:taxon-name-part taxon-name-part-type="genus" reg="Merodon">Merodon</tp:taxon-name-part> <tp:taxon-name-part taxon-name-part-type="species" reg="opacus">opacus</tp:taxon-name-part></tp:taxon-name></italic> sp. nov., dorsal view, male <bold>D</bold><italic><tp:taxon-name><tp:taxon-name-part taxon-name-part-type="genus" reg="Merodon">Merodon</tp:taxon-name-part> <tp:taxon-name-part taxon-name-part-type="species" reg="opacus">opacus</tp:taxon-name-part></tp:taxon-name></italic> sp. nov., outer side, lateral view, female <bold>E</bold><italic><tp:taxon-name><tp:taxon-name-part taxon-name-part-type="genus" reg="Merodon">Merodon</tp:taxon-name-part> <tp:taxon-name-part taxon-name-part-type="species" reg="opacus">opacus</tp:taxon-name-part></tp:taxon-name></italic> sp. nov., inner side, lateral view, female <bold>F</bold><italic><tp:taxon-name><tp:taxon-name-part taxon-name-part-type="genus" reg="Merodon">Merodon</tp:taxon-name-part> <tp:taxon-name-part taxon-name-part-type="species" reg="opacus">opacus</tp:taxon-name-part></tp:taxon-name></italic> sp. nov., dorsal view, female <bold>G</bold><italic><tp:taxon-name><tp:taxon-name-part taxon-name-part-type="genus" reg="Merodon">Merodon</tp:taxon-name-part> <tp:taxon-name-part taxon-name-part-type="species" reg="disjunctus">disjunctus</tp:taxon-name-part></tp:taxon-name></italic> sp. nov., outer side, lateral view, male <bold>H</bold><italic><tp:taxon-name><tp:taxon-name-part taxon-name-part-type="genus" reg="Merodon">Merodon</tp:taxon-name-part> <tp:taxon-name-part taxon-name-part-type="species" reg="disjunctus">disjunctus</tp:taxon-name-part></tp:taxon-name></italic> sp. nov., inner side, lateral view, male <bold>I</bold><italic><tp:taxon-name><tp:taxon-name-part taxon-name-part-type="genus" reg="Merodon">Merodon</tp:taxon-name-part> <tp:taxon-name-part taxon-name-part-type="species" reg="disjunctus">disjunctus</tp:taxon-name-part></tp:taxon-name></italic> sp. nov., outer side, lateral view, female <bold>J</bold><italic><tp:taxon-name><tp:taxon-name-part taxon-name-part-type="genus" reg="Merodon">Merodon</tp:taxon-name-part> <tp:taxon-name-part taxon-name-part-type="species" reg="defectus">defectus</tp:taxon-name-part></tp:taxon-name></italic> sp. nov., outer side, lateral view, male <bold>K</bold><italic><tp:taxon-name><tp:taxon-name-part taxon-name-part-type="genus" reg="Merodon">Merodon</tp:taxon-name-part> <tp:taxon-name-part taxon-name-part-type="species" reg="defectus">defectus</tp:taxon-name-part></tp:taxon-name></italic> sp. nov., outer side, lateral view, female. Scale bar: 1 mm.</p></caption><graphic xmlns:xlink="http://www.w3.org/1999/xlink" xlink:href="zookeys-909-079-g012.jpg" position="float" orientation="portrait" xlink:type="simple" id="oo_377373.jpg"><uri content-type="original_file" xlink:type="simple">https://binary.pensoft.net/fig/377373</uri></graphic></fig><fig id="F13" position="float" orientation="portrait"><object-id xmlns:xlink="http://www.w3.org/1999/xlink" content-type="doi" xlink:type="simple">10.3897/zookeys.909.46838.figure13</object-id><object-id xmlns:xlink="http://www.w3.org/1999/xlink" content-type="arpha" xlink:type="simple">CA05AFEF-3440-5EF2-95B6-A934585A326E</object-id><label>Figure 13.</label><caption><p>Metaleg, lateral view. <bold>A</bold><italic><tp:taxon-name><tp:taxon-name-part taxon-name-part-type="genus" reg="Merodon">Merodon</tp:taxon-name-part> <tp:taxon-name-part taxon-name-part-type="species" reg="opacus">opacus</tp:taxon-name-part></tp:taxon-name></italic> sp. nov., male <bold>B</bold><italic><tp:taxon-name><tp:taxon-name-part taxon-name-part-type="genus" reg="Merodon">Merodon</tp:taxon-name-part> <tp:taxon-name-part taxon-name-part-type="species" reg="opacus">opacus</tp:taxon-name-part></tp:taxon-name></italic> sp. nov., female <bold>C</bold><italic><tp:taxon-name><tp:taxon-name-part taxon-name-part-type="genus" reg="Merodon">Merodon</tp:taxon-name-part> <tp:taxon-name-part taxon-name-part-type="species" reg="hirsutus">hirsutus</tp:taxon-name-part></tp:taxon-name></italic>, male <bold>D</bold><italic><tp:taxon-name><tp:taxon-name-part taxon-name-part-type="genus" reg="Merodon">Merodon</tp:taxon-name-part> <tp:taxon-name-part taxon-name-part-type="species" reg="hirsutus">hirsutus</tp:taxon-name-part></tp:taxon-name></italic>, female <bold>E</bold><italic><tp:taxon-name><tp:taxon-name-part taxon-name-part-type="genus" reg="Merodon">Merodon</tp:taxon-name-part> <tp:taxon-name-part taxon-name-part-type="species" reg="defectus">defectus</tp:taxon-name-part></tp:taxon-name></italic> sp. nov., male. Scale bar: 2 mm.</p></caption><graphic xmlns:xlink="http://www.w3.org/1999/xlink" xlink:href="zookeys-909-079-g013.jpg" position="float" orientation="portrait" xlink:type="simple" id="oo_377374.jpg"><uri content-type="original_file" xlink:type="simple">https://binary.pensoft.net/fig/377374</uri></graphic></fig><fig id="F14" position="float" orientation="portrait"><object-id xmlns:xlink="http://www.w3.org/1999/xlink" content-type="doi" xlink:type="simple">10.3897/zookeys.909.46838.figure14</object-id><object-id xmlns:xlink="http://www.w3.org/1999/xlink" content-type="arpha" xlink:type="simple">72FE5C58-F0BF-53D6-B552-41F936661A4F</object-id><label>Figure 14.</label><caption><p>Male genitalia. <bold>A</bold><italic><tp:taxon-name><tp:taxon-name-part taxon-name-part-type="genus" reg="Merodon">Merodon</tp:taxon-name-part> <tp:taxon-name-part taxon-name-part-type="species" reg="defectus">defectus</tp:taxon-name-part></tp:taxon-name></italic> sp. nov., epandrium, lateral view <bold>B</bold><italic><tp:taxon-name><tp:taxon-name-part taxon-name-part-type="genus" reg="Merodon">Merodon</tp:taxon-name-part> <tp:taxon-name-part taxon-name-part-type="species" reg="defectus">defectus</tp:taxon-name-part></tp:taxon-name></italic> sp. nov., epandrium, ventral view <bold>C</bold><italic><tp:taxon-name><tp:taxon-name-part taxon-name-part-type="genus" reg="Merodon">Merodon</tp:taxon-name-part> <tp:taxon-name-part taxon-name-part-type="species" reg="serrulatus">serrulatus</tp:taxon-name-part></tp:taxon-name></italic>, epandrium, ventral view <bold>D</bold><italic><tp:taxon-name><tp:taxon-name-part taxon-name-part-type="genus" reg="Merodon">Merodon</tp:taxon-name-part> <tp:taxon-name-part taxon-name-part-type="species" reg="defectus">defectus</tp:taxon-name-part></tp:taxon-name></italic> sp. nov., hypandrium, lateral view <bold>E</bold><italic><tp:taxon-name><tp:taxon-name-part taxon-name-part-type="genus" reg="Merodon">Merodon</tp:taxon-name-part> <tp:taxon-name-part taxon-name-part-type="species" reg="hirsutus">hirsutus</tp:taxon-name-part></tp:taxon-name></italic>, epandrium, lateral view <bold>F</bold><italic><tp:taxon-name><tp:taxon-name-part taxon-name-part-type="genus" reg="Merodon">Merodon</tp:taxon-name-part> <tp:taxon-name-part taxon-name-part-type="species" reg="hirsutus">hirsutus</tp:taxon-name-part></tp:taxon-name></italic>, epandrium, ventral view <bold>G</bold><italic><tp:taxon-name><tp:taxon-name-part taxon-name-part-type="genus" reg="Merodon">Merodon</tp:taxon-name-part> <tp:taxon-name-part taxon-name-part-type="species" reg="hirsutus">hirsutus</tp:taxon-name-part></tp:taxon-name></italic>, hypandrium, lateral view, <bold>H</bold><italic><tp:taxon-name><tp:taxon-name-part taxon-name-part-type="genus" reg="Merodon">Merodon</tp:taxon-name-part> <tp:taxon-name-part taxon-name-part-type="species" reg="opacus">opacus</tp:taxon-name-part></tp:taxon-name></italic> sp. nov., epandrium, lateral view <bold>I</bold><italic><tp:taxon-name><tp:taxon-name-part taxon-name-part-type="genus" reg="Merodon">Merodon</tp:taxon-name-part> <tp:taxon-name-part taxon-name-part-type="species" reg="opacus">opacus</tp:taxon-name-part></tp:taxon-name></italic> sp. nov., epandrium, ventral view <bold>J</bold><italic><tp:taxon-name><tp:taxon-name-part taxon-name-part-type="genus" reg="Merodon">Merodon</tp:taxon-name-part> <tp:taxon-name-part taxon-name-part-type="species" reg="opacus">opacus</tp:taxon-name-part></tp:taxon-name></italic> sp. nov., hypandrium, lateral view. Abbreviations: al–anterior surstyle lobe, bp–basolateral protrusion, c–cercus, l–lingula, pl–posterior surstyle lobe. Scale bar: 0.2 mm.</p></caption><graphic xmlns:xlink="http://www.w3.org/1999/xlink" xlink:href="zookeys-909-079-g014.jpg" position="float" orientation="portrait" xlink:type="simple" id="oo_377375.jpg"><uri content-type="original_file" xlink:type="simple">https://binary.pensoft.net/fig/377375</uri></graphic></fig><fig id="F20" position="float" orientation="portrait"><object-id xmlns:xlink="http://www.w3.org/1999/xlink" content-type="doi" xlink:type="simple">10.3897/zookeys.909.46838.figure20</object-id><object-id xmlns:xlink="http://www.w3.org/1999/xlink" content-type="arpha" xlink:type="simple">8335F6C6-1240-58FC-A8AB-D67781A94F4A</object-id><label>Figure 20.</label><caption><p>Head, dorsal view. <bold>A</bold><italic><tp:taxon-name><tp:taxon-name-part taxon-name-part-type="genus" reg="Merodon">Merodon</tp:taxon-name-part> <tp:taxon-name-part taxon-name-part-type="species" reg="hirsutus">hirsutus</tp:taxon-name-part></tp:taxon-name></italic>, male <bold>B</bold><italic><tp:taxon-name><tp:taxon-name-part taxon-name-part-type="genus" reg="Merodon">Merodon</tp:taxon-name-part> <tp:taxon-name-part taxon-name-part-type="species" reg="hirsutus">hirsutus</tp:taxon-name-part></tp:taxon-name></italic>, female <bold>C</bold><italic><tp:taxon-name><tp:taxon-name-part taxon-name-part-type="genus" reg="Merodon">Merodon</tp:taxon-name-part> <tp:taxon-name-part taxon-name-part-type="species" reg="opacus">opacus</tp:taxon-name-part></tp:taxon-name></italic> sp. nov., male. Scale bar: 2 mm.</p></caption><graphic xmlns:xlink="http://www.w3.org/1999/xlink" xlink:href="zookeys-909-079-g020.jpg" position="float" orientation="portrait" xlink:type="simple" id="oo_377381.jpg"><uri content-type="original_file" xlink:type="simple">https://binary.pensoft.net/fig/377381</uri></graphic></fig><fig id="F21" position="float" orientation="portrait"><object-id xmlns:xlink="http://www.w3.org/1999/xlink" content-type="doi" xlink:type="simple">10.3897/zookeys.909.46838.figure21</object-id><object-id xmlns:xlink="http://www.w3.org/1999/xlink" content-type="arpha" xlink:type="simple">48EE9E93-66D3-5250-91A4-2FE3D65BF7E3</object-id><label>Figure 21.</label><caption><p>Abdomen. <bold>A</bold><italic><tp:taxon-name><tp:taxon-name-part taxon-name-part-type="genus" reg="Merodon">Merodon</tp:taxon-name-part> <tp:taxon-name-part taxon-name-part-type="species" reg="opacus">opacus</tp:taxon-name-part></tp:taxon-name></italic> sp. nov., dorsal view, male <bold>B</bold><italic><tp:taxon-name><tp:taxon-name-part taxon-name-part-type="genus" reg="Merodon">Merodon</tp:taxon-name-part> <tp:taxon-name-part taxon-name-part-type="species" reg="opacus">opacus</tp:taxon-name-part></tp:taxon-name></italic> sp. nov., dorsal view, female <bold>C</bold><italic><tp:taxon-name><tp:taxon-name-part taxon-name-part-type="genus" reg="Merodon">Merodon</tp:taxon-name-part> <tp:taxon-name-part taxon-name-part-type="species" reg="opacus">opacus</tp:taxon-name-part></tp:taxon-name></italic> sp. nov., lateral view, male <bold>D</bold><italic><tp:taxon-name><tp:taxon-name-part taxon-name-part-type="genus" reg="Merodon">Merodon</tp:taxon-name-part> <tp:taxon-name-part taxon-name-part-type="species" reg="opacus">opacus</tp:taxon-name-part></tp:taxon-name></italic> sp. nov., lateral view, female <bold>E</bold><italic><tp:taxon-name><tp:taxon-name-part taxon-name-part-type="genus" reg="Merodon">Merodon</tp:taxon-name-part> <tp:taxon-name-part taxon-name-part-type="species" reg="hirsutus">hirsutus</tp:taxon-name-part></tp:taxon-name></italic>, lateral view, male <bold>F</bold><italic><tp:taxon-name><tp:taxon-name-part taxon-name-part-type="genus" reg="Merodon">Merodon</tp:taxon-name-part> <tp:taxon-name-part taxon-name-part-type="species" reg="hirsutus">hirsutus</tp:taxon-name-part></tp:taxon-name></italic>, dorsal view, female <bold>G</bold><italic><tp:taxon-name><tp:taxon-name-part taxon-name-part-type="genus" reg="Merodon">Merodon</tp:taxon-name-part> <tp:taxon-name-part taxon-name-part-type="species" reg="hirsutus">hirsutus</tp:taxon-name-part></tp:taxon-name></italic>, lateral view, female. Scale bar: 2 mm.</p></caption><graphic xmlns:xlink="http://www.w3.org/1999/xlink" xlink:href="zookeys-909-079-g021.jpg" position="float" orientation="portrait" xlink:type="simple" id="oo_377382.jpg"><uri content-type="original_file" xlink:type="simple">https://binary.pensoft.net/fig/377382</uri></graphic></fig><fig id="F7" position="float" orientation="portrait"><object-id xmlns:xlink="http://www.w3.org/1999/xlink" content-type="doi" xlink:type="simple">10.3897/zookeys.909.46838.figure7</object-id><object-id xmlns:xlink="http://www.w3.org/1999/xlink" content-type="arpha" xlink:type="simple">0CC0AFCD-AC96-51BE-9766-E312CE2A33C2</object-id><label>Figure 7.</label><caption><p>Distribution map of <italic><tp:taxon-name><tp:taxon-name-part taxon-name-part-type="genus" reg="Merodon">Merodon</tp:taxon-name-part> <tp:taxon-name-part taxon-name-part-type="species" reg="serrulatus">serrulatus</tp:taxon-name-part></tp:taxon-name></italic> species group.</p></caption><graphic xmlns:xlink="http://www.w3.org/1999/xlink" xlink:href="zookeys-909-079-g007.jpg" position="float" orientation="portrait" xlink:type="simple" id="oo_377368.jpg"><uri content-type="original_file" xlink:type="simple">https://binary.pensoft.net/fig/377368</uri></graphic></fig><fig id="F4" position="float" orientation="portrait"><object-id xmlns:xlink="http://www.w3.org/1999/xlink" content-type="doi" xlink:type="simple">10.3897/zookeys.909.46838.figure4</object-id><object-id xmlns:xlink="http://www.w3.org/1999/xlink" content-type="arpha" xlink:type="simple">FBE6E74F-5C98-5987-AC95-53CF48849024</object-id><label>Figure 4.</label><caption><p><italic><tp:taxon-name><tp:taxon-name-part taxon-name-part-type="genus" reg="Merodon">Merodon</tp:taxon-name-part> <tp:taxon-name-part taxon-name-part-type="species" reg="serrulatus">serrulatus</tp:taxon-name-part></tp:taxon-name></italic>, lateral view. <bold>A</bold>, <bold>C</bold> metatrochanter, metafemur and metatibia <bold>B</bold>, <bold>D–F</bold> metaleg. <bold>A–B</bold> male (Spain) <bold>C</bold> female (Spain) <bold>D</bold> male (France) <bold>E</bold> male (Greece) <bold>F</bold> male (Russia). Scale bar: 2 mm.</p></caption><graphic xmlns:xlink="http://www.w3.org/1999/xlink" xlink:href="zookeys-909-079-g004.jpg" position="float" orientation="portrait" xlink:type="simple" id="oo_377365.jpg"><uri content-type="original_file" xlink:type="simple">https://binary.pensoft.net/fig/377365</uri></graphic></fig></tp:treatment-sec><ref-list><ref id="B54"><mixed-citation xmlns:xlink="http://www.w3.org/1999/xlink" xlink:type="simple"><person-group><name name-style="western"><surname>Ricarte</surname><given-names>A</given-names></name><name name-style="western"><surname>Nedeljković</surname><given-names>Z</given-names></name><name name-style="western"><surname>Rotheray</surname><given-names>G</given-names></name><name name-style="western"><surname>Lyszkowski</surname><given-names>RM</given-names></name><name name-style="western"><surname>Hancock</surname><given-names>EG</given-names></name><name name-style="western"><surname>Watt</surname><given-names>K</given-names></name><name name-style="western"><surname>Hewitt</surname><given-names>SM</given-names></name><name name-style="western"><surname>Horsfield</surname><given-names>D</given-names></name><name name-style="western"><surname>Wilkinson</surname><given-names>G</given-names></name></person-group> (<year>2012</year>) <article-title><tp:taxon-name><tp:taxon-name-part taxon-name-part-type="family">Syrphidae</tp:taxon-name-part></tp:taxon-name> (<tp:taxon-name><tp:taxon-name-part taxon-name-part-type="order">Diptera</tp:taxon-name-part></tp:taxon-name>) from the Greek island of Lesvos, with description of two new species.</article-title><source>Zootaxa</source><volume>3175</volume>: <fpage>1</fpage>–<lpage>23</lpage>. <ext-link xlink:type="simple" ext-link-type="doi" xlink:href="10.11646/zootaxa.3175.1.1">http://dx.doi.org/10.11646/zootaxa.3175.1.1</ext-link></mixed-citation></ref></ref-list></tp:taxon-treatment>
