# Supplementary material for: Revision of the Merodon serrulatus group (Diptera, Syrphidae)
Source: Zookeys. 2020 Feb 5;909:79–158. doi: 10.3897/zookeys.909.46838 (PMC7015954; doi:10.3897/zookeys.909.46838)
Supplement: XML Treatment for Merodon sacki [file zookeys.909.46838-treatment10.xml]

<!DOCTYPE tp:taxon-treatment
  PUBLIC "-//TaxonX//DTD Taxonomic Treatment Publishing DTD v0 20100105//EN" "tax-treatment-NSO.dtd">
<tp:taxon-treatment xmlns:tp="http://www.plazi.org/taxpub"><tp:treatment-meta><kwd-group><label>Taxon classification</label><kwd><named-content xmlns:xlink="http://www.w3.org/1999/xlink" content-type="kingdom">Animalia</named-content></kwd><kwd><named-content xmlns:xlink="http://www.w3.org/1999/xlink" content-type="order">Diptera</named-content></kwd><kwd><named-content xmlns:xlink="http://www.w3.org/1999/xlink" content-type="family">Syrphidae</named-content></kwd></kwd-group><mixed-citation publication-type="journal"><person-group><name><surname>Vujić</surname><given-names>Ante</given-names></name><name><surname>Likov</surname><given-names>Laura</given-names></name><name><surname>Radenković</surname><given-names>Snežana</given-names></name><name><surname>Tubić</surname><given-names>Nataša Kočiš</given-names></name><name><surname>Djan</surname><given-names>Mihajla</given-names></name><name><surname>Šebić</surname><given-names>Anja</given-names></name><name><surname>Pérez-Bañón</surname><given-names>Celeste</given-names></name><name><surname>Barkalov</surname><given-names>Anatolij</given-names></name><name><surname>Hayat</surname><given-names>Rüstem</given-names></name><name><surname>Rojo</surname><given-names>Santos</given-names></name><name><surname>Andrić</surname><given-names>Andrijana</given-names></name><name><surname>Ståhls</surname><given-names>Gunilla</given-names></name></person-group><article-title>Revision of the <italic><tp:taxon-name><tp:taxon-name-part taxon-name-part-type="genus" reg="Merodon">Merodon</tp:taxon-name-part> <tp:taxon-name-part taxon-name-part-type="species" reg="serrulatus">serrulatus</tp:taxon-name-part></tp:taxon-name></italic> group (<tp:taxon-name><tp:taxon-name-part taxon-name-part-type="order">Diptera</tp:taxon-name-part></tp:taxon-name>, <tp:taxon-name><tp:taxon-name-part taxon-name-part-type="family">Syrphidae</tp:taxon-name-part></tp:taxon-name>)</article-title><source>Zookeys</source><day>05</day><month>2</month><year>2020</year><volume>909</volume><fpage>79</fpage><lpage>158</lpage><pub-id pub-id-type="doi">10.3897/zookeys.909.46838</pub-id></mixed-citation></tp:treatment-meta><tp:nomenclature><tp:taxon-name><object-id xmlns:xlink="http://www.w3.org/1999/xlink" content-type="arpha" xlink:type="simple">777DD37A-62F9-53C1-B578-3C8FEBCB004E</object-id>
              <tp:taxon-name-part taxon-name-part-type="genus" reg="Merodon">Merodon</tp:taxon-name-part>
              <tp:taxon-name-part taxon-name-part-type="species" reg="sacki">sacki</tp:taxon-name-part>
            </tp:taxon-name><tp:taxon-authority>(Paramonov, 1936)</tp:taxon-authority><xref ref-type="fig" rid="F8">Figs 8C</xref><xref ref-type="fig" rid="F9">, 9D–F</xref><xref ref-type="fig" rid="F10">, 10C, D</xref><xref ref-type="fig" rid="F11">, 11D–F</xref></tp:nomenclature><tp:treatment-sec sec-type="diagnosis" id="SECID0EKOBK"><title>Diagnosis.</title><p>Large (9.5–11.6 mm) dark brown species with lack of microtrichose fasciae on terga 2–4 in males (Fig. <xref ref-type="fig" rid="F10">10C</xref>) and curved and very incrassate metafemur with long pile on ventral margin; the longest pile as long as half of width of metafemur (Fig. <xref ref-type="fig" rid="F8">8C</xref>). Similar to <italic><tp:taxon-name><tp:taxon-name-part taxon-name-part-type="genus" reg="Merodon">Merodon</tp:taxon-name-part> <tp:taxon-name-part taxon-name-part-type="species" reg="bequaerti">bequaerti</tp:taxon-name-part></tp:taxon-name></italic> but differs by strongly curved metafemur and generally longer body pile, clearly visible on tergum 4 (Fig. <xref ref-type="fig" rid="F10">10D</xref>).</p></tp:treatment-sec><tp:treatment-sec sec-type="redescription" id="SECID0EHPBK"><title>Redescription</title><p>(based on holotype and additional material from the type area, Spain). <bold>Male.</bold> Head. Antennae black to dark brown; basoflagellomere ca. two times as long as wide, and ca. two times as long as pedicel, concave dorsally; large fossette dorsolateral; arista dark and thickened at basal one third, covered with dense microtrichia, 1.6 times as long as basoflagellomere (Fig. <xref ref-type="fig" rid="F11">11D–F</xref>); face and frons black with gray microtrichia, face covered with dense whitish gray, and frons with yellowish gray pile; oral margin microtrichose with shiny lateral areas; lunule shiny black, bare; vertex covered with golden microtrichia around ocellar triangle; vertex isosceles, with long, pale whitish yellow pile mixed with black pile on the ocellar triangle; ocellar triangle equilateral; eyes covered with dense pile; occiput with gray-yellow pile, covered with a dense, gray microtrichia; eye contiguity 10–14 facets long.</p><p>Thorax. Scutum and scutellum black with bronze luster, covered with dense, erect, yellow pile; scutum at wing basis with short black pile; scutum with two or more microtrichose vittae, anteriorly connected and posteriorly reaching the scutellum; scutum dull; posterodorsal part of anterior anepisternum, posterior anepisternum (except anteroventral angle), anterior anepimeron, dorsomedial anepimeron, and posterodorsal and anteroventral parts of katepisternum with long, pale yellow pile and grayish microtrichia; wings entirely covered with microtrichia; wing veins brown; calypteres and halteres pale yellowish; legs mostly black, except brown tarsi ventrally in some specimens; pile on legs pale yellow, except black pile at apical one fourth of metafemur; metafemur curved and incrassate, approximately three to four times longer than wide; pile on postero- and anteroventral surface long, and ca. half of width of metafemur (Fig. <xref ref-type="fig" rid="F8">8C</xref>).</p><p>Abdomen. Broad, tapering, 1.2 times longer than mesonotum; terga dark brown to black, usually without microtrichose fasciae; tergum 2 with orange lateral maculae; pile on terga all yellow (Fig. <xref ref-type="fig" rid="F10">10C, D</xref>); sterna dark brown, covered with long whitish yellow pile.</p><p>Male genitalia. Apical part of anterior surstyle lobe rhomboid in shape, 1.5 times longer than wide, covered with dense, short pile (Fig. <xref ref-type="fig" rid="F9">9D</xref>: al); posterior surstyle lobe oval with basolateral protrusion (lateral hump) (Fig. <xref ref-type="fig" rid="F9">9D, E</xref>: bp); hypandrium sickle-shaped, without lateral projections; lingula large (Fig. <xref ref-type="fig" rid="F9">9F</xref>: l).</p><p><bold>Female.</bold> Unknown.</p></tp:treatment-sec><tp:treatment-sec sec-type="distribution" id="SECID0ERQBK"><title>Distribution.</title><p><italic><tp:taxon-name><tp:taxon-name-part taxon-name-part-type="genus" reg="Merodon">Merodon</tp:taxon-name-part> <tp:taxon-name-part taxon-name-part-type="species" reg="sacki">sacki</tp:taxon-name-part></tp:taxon-name></italic> is known only from Spain (Fig. <xref ref-type="fig" rid="F7">7</xref>).</p></tp:treatment-sec><tp:treatment-sec sec-type="ecology" id="SECID0EGRBK"><title>Ecology.</title><p>Preferred environment: forest/open ground; open areas in evergreen oak forest (<italic><tp:taxon-name><tp:taxon-name-part taxon-name-part-type="genus" reg="Quercus">Quercus</tp:taxon-name-part> <tp:taxon-name-part taxon-name-part-type="species" reg="ilex">ilex</tp:taxon-name-part></tp:taxon-name></italic> and <italic><tp:taxon-name><tp:taxon-name-part taxon-name-part-type="genus" reg="Quercus">Q.</tp:taxon-name-part> <tp:taxon-name-part taxon-name-part-type="species" reg="suber">suber</tp:taxon-name-part></tp:taxon-name></italic>) and Mediterranean scrub. Flowers visited: no data. Flight period: April-July.</p></tp:treatment-sec><tp:treatment-sec sec-type="type material" id="SECID0ECSBK"><title>Type material.</title><p>Holotype (original designation): male, “Holotypus Lampetia / sacki Paramononv, 1936 / G.V. POPOV des. 2007” [red label], “<italic>Lampetia</italic> / <italic>sacki n. sp.</italic> / ♂ <italic>Typus</italic> / <italic>Paramonov d.</italic>” [pink label handwritten], “<italic>Merodon</italic> / <italic>mir únbekannt</italic>” [yellow label handwritten], “<italic>14 VII 81</italic>” “<italic>Chiclana</italic>” [handwritten on the back side] (<named-content xmlns:xlink="http://www.w3.org/1999/xlink" content-type="dwc:institutional_code" xlink:type="simple">SIZK</named-content>) (See Supplementary file 6: Figure <xref ref-type="fig" rid="F6">6B</xref>) (studied).</p><p>Note (Popov pers. comm.). The species was described by examining a single male, with the type clearly indicated on the label by Paramonov (discovered and deposited in <named-content xmlns:xlink="http://www.w3.org/1999/xlink" content-type="dwc:institutional_code" xlink:type="simple">SIZK</named-content>). The type specimen is considered lost (<xref ref-type="bibr" rid="B27">Liepa 1969</xref>). <xref ref-type="bibr" rid="B20">Hurkmans (1993</xref>: 178, 179) incorrectly considered <italic><tp:taxon-name><tp:taxon-name-part taxon-name-part-type="genus" reg="Merodon">M.</tp:taxon-name-part> <tp:taxon-name-part taxon-name-part-type="species" reg="sacki">sacki</tp:taxon-name-part></tp:taxon-name></italic> as a junior synonym of <italic><tp:taxon-name><tp:taxon-name-part taxon-name-part-type="genus" reg="Merodon">M.</tp:taxon-name-part> <tp:taxon-name-part taxon-name-part-type="species" reg="clavipes">clavipes</tp:taxon-name-part></tp:taxon-name></italic> (Fabricius, 1781). <xref ref-type="bibr" rid="B20">Hurkmans (1993)</xref> also provided an incorrect year for the description of <italic><tp:taxon-name><tp:taxon-name-part taxon-name-part-type="genus" reg="Lampetia">Lampetia</tp:taxon-name-part> <tp:taxon-name-part taxon-name-part-type="species" reg="sacki">sacki</tp:taxon-name-part></tp:taxon-name></italic> (1937 instead of the correct 1936), and also incorrectly designated the lectotype and paralectotype [Articles 73 and 74 of the <xref ref-type="bibr" rid="B21">ICZN (1999)</xref>] for two <italic><tp:taxon-name><tp:taxon-name-part taxon-name-part-type="genus" reg="Merodon">M.</tp:taxon-name-part> <tp:taxon-name-part taxon-name-part-type="species" reg="clavipes">clavipes</tp:taxon-name-part></tp:taxon-name></italic> females with the same label “Chiklana”, which are not syntypes [a violation of Articles 74.1 and 74.2 of <xref ref-type="bibr" rid="B21">ICZN (1999)</xref>]. The holotype was established by the original designation according to Article 73.1.1 of the <xref ref-type="bibr" rid="B21">ICZN (1999)</xref>, as well as by a monotype according to Article 73.1.2 (ibid.).</p></tp:treatment-sec><tp:treatment-sec sec-type="material" id="SECID0ESVBK"><title>Other material.</title><p>Spain • 3 ♂♂; La Corte; <named-content xmlns:xlink="http://www.w3.org/1999/xlink" content-type="dwc:verbatimCoordinates" xlink:type="simple"><named-content content-type="geo-json" specific-use="{&#34;type&#34;:&#34;Point&#34;,&#34;coordinates&#34;:[-6.819167,37.961389]}" id="NCID0E2VBK" xlink:type="simple">37°57'41"N, 6°49'09"W</named-content></named-content>; 28 Apr. 2015; A. Vujić, D. Obreht leg.; <named-content xmlns:xlink="http://www.w3.org/1999/xlink" content-type="dwc:institutional_code" xlink:type="simple">FSUNS</named-content> 09340, 09343, 09345.</p></tp:treatment-sec><tp:treatment-sec><!--Section generated to contain objects referenced in tp:taxon-treatment.--><fig id="F8" position="float" orientation="portrait"><object-id xmlns:xlink="http://www.w3.org/1999/xlink" content-type="doi" xlink:type="simple">10.3897/zookeys.909.46838.figure8</object-id><object-id xmlns:xlink="http://www.w3.org/1999/xlink" content-type="arpha" xlink:type="simple">02423563-6367-5435-AFB4-6813F484B97F</object-id><label>Figure 8.</label><caption><p>Metaleg, lateral view. <bold>A</bold><italic><tp:taxon-name><tp:taxon-name-part taxon-name-part-type="genus" reg="Merodon">Merodon</tp:taxon-name-part> <tp:taxon-name-part taxon-name-part-type="species" reg="bequaerti">bequaerti</tp:taxon-name-part></tp:taxon-name></italic>, male <bold>B</bold><italic><tp:taxon-name><tp:taxon-name-part taxon-name-part-type="genus" reg="Merodon">Merodon</tp:taxon-name-part> <tp:taxon-name-part taxon-name-part-type="species" reg="bequaerti">bequaerti</tp:taxon-name-part></tp:taxon-name></italic>, female <bold>C</bold><italic><tp:taxon-name><tp:taxon-name-part taxon-name-part-type="genus" reg="Merodon">Merodon</tp:taxon-name-part> <tp:taxon-name-part taxon-name-part-type="species" reg="sacki">sacki</tp:taxon-name-part></tp:taxon-name></italic>, male <bold>D</bold><italic><tp:taxon-name><tp:taxon-name-part taxon-name-part-type="genus" reg="Merodon">Merodon</tp:taxon-name-part> <tp:taxon-name-part taxon-name-part-type="species" reg="sophron">sophron</tp:taxon-name-part></tp:taxon-name></italic>, male. Scale bar: 2 mm.</p></caption><graphic xmlns:xlink="http://www.w3.org/1999/xlink" xlink:href="zookeys-909-079-g008.jpg" position="float" orientation="portrait" xlink:type="simple" id="oo_377369.jpg"><uri content-type="original_file" xlink:type="simple">https://binary.pensoft.net/fig/377369</uri></graphic></fig><fig id="F9" position="float" orientation="portrait"><object-id xmlns:xlink="http://www.w3.org/1999/xlink" content-type="doi" xlink:type="simple">10.3897/zookeys.909.46838.figure9</object-id><object-id xmlns:xlink="http://www.w3.org/1999/xlink" content-type="arpha" xlink:type="simple">BAAC3831-1DC9-576C-881B-2347B8BE63A9</object-id><label>Figure 9.</label><caption><p>Male genitalia. <bold>A</bold><italic><tp:taxon-name><tp:taxon-name-part taxon-name-part-type="genus" reg="Merodon">Merodon</tp:taxon-name-part> <tp:taxon-name-part taxon-name-part-type="species" reg="bequaerti">bequaerti</tp:taxon-name-part></tp:taxon-name></italic>, epandrium, lateral view <bold>B</bold><italic><tp:taxon-name><tp:taxon-name-part taxon-name-part-type="genus" reg="Merodon">Merodon</tp:taxon-name-part> <tp:taxon-name-part taxon-name-part-type="species" reg="bequaerti">bequaerti</tp:taxon-name-part></tp:taxon-name></italic>, epandrium, ventral view <bold>C</bold><italic><tp:taxon-name><tp:taxon-name-part taxon-name-part-type="genus" reg="Merodon">Merodon</tp:taxon-name-part> <tp:taxon-name-part taxon-name-part-type="species" reg="bequaerti">bequaerti</tp:taxon-name-part></tp:taxon-name></italic>, hypandrium, lateral view <bold>D</bold><italic><tp:taxon-name><tp:taxon-name-part taxon-name-part-type="genus" reg="Merodon">Merodon</tp:taxon-name-part> <tp:taxon-name-part taxon-name-part-type="species" reg="sacki">sacki</tp:taxon-name-part></tp:taxon-name></italic>, epandrium, lateral view <bold>E</bold><italic><tp:taxon-name><tp:taxon-name-part taxon-name-part-type="genus" reg="Merodon">Merodon</tp:taxon-name-part> <tp:taxon-name-part taxon-name-part-type="species" reg="sacki">sacki</tp:taxon-name-part></tp:taxon-name></italic>, epandrium, ventral view <bold>F</bold><italic><tp:taxon-name><tp:taxon-name-part taxon-name-part-type="genus" reg="Merodon">Merodon</tp:taxon-name-part> <tp:taxon-name-part taxon-name-part-type="species" reg="sacki">sacki</tp:taxon-name-part></tp:taxon-name></italic>, hypandrium, lateral view <bold>G</bold><italic><tp:taxon-name><tp:taxon-name-part taxon-name-part-type="genus" reg="Merodon">Merodon</tp:taxon-name-part> <tp:taxon-name-part taxon-name-part-type="species" reg="sophron">sophron</tp:taxon-name-part></tp:taxon-name></italic>, epandrium, lateral view <bold>H</bold><italic><tp:taxon-name><tp:taxon-name-part taxon-name-part-type="genus" reg="Merodon">Merodon</tp:taxon-name-part> <tp:taxon-name-part taxon-name-part-type="species" reg="sophron">sophron</tp:taxon-name-part></tp:taxon-name></italic>, epandrium, ventral view <bold>I</bold><italic><tp:taxon-name><tp:taxon-name-part taxon-name-part-type="genus" reg="Merodon">Merodon</tp:taxon-name-part> <tp:taxon-name-part taxon-name-part-type="species" reg="sophron">sophron</tp:taxon-name-part></tp:taxon-name></italic>, hypandrium, lateral view <bold>J</bold><italic><tp:taxon-name><tp:taxon-name-part taxon-name-part-type="genus" reg="Merodon">Merodon</tp:taxon-name-part> <tp:taxon-name-part taxon-name-part-type="species" reg="bequaerti">bequaerti</tp:taxon-name-part></tp:taxon-name></italic>, anterior surstyle lobe, lateral view <bold>K</bold><italic><tp:taxon-name><tp:taxon-name-part taxon-name-part-type="genus" reg="Merodon">Merodon</tp:taxon-name-part> <tp:taxon-name-part taxon-name-part-type="species" reg="sophron">sophron</tp:taxon-name-part></tp:taxon-name></italic>, anterior surstyle lobe, lateral view. Abbreviations: al–anterior surstyle lobe, bp–basolateral protrusion, l–lingula, pl–posterior surstyle lobe. Scale bar: 0.2 mm.</p></caption><graphic xmlns:xlink="http://www.w3.org/1999/xlink" xlink:href="zookeys-909-079-g009.jpg" position="float" orientation="portrait" xlink:type="simple" id="oo_377370.jpg"><uri content-type="original_file" xlink:type="simple">https://binary.pensoft.net/fig/377370</uri></graphic></fig><fig id="F10" position="float" orientation="portrait"><object-id xmlns:xlink="http://www.w3.org/1999/xlink" content-type="doi" xlink:type="simple">10.3897/zookeys.909.46838.figure10</object-id><object-id xmlns:xlink="http://www.w3.org/1999/xlink" content-type="arpha" xlink:type="simple">2991FBB8-6B7D-5D04-9569-0BCB97542E91</object-id><label>Figure 10.</label><caption><p>Abdomen of males. <bold>A</bold><italic><tp:taxon-name><tp:taxon-name-part taxon-name-part-type="genus" reg="Merodon">Merodon</tp:taxon-name-part> <tp:taxon-name-part taxon-name-part-type="species" reg="bequaerti">bequaerti</tp:taxon-name-part></tp:taxon-name></italic>, dorsal view <bold>B</bold><italic><tp:taxon-name><tp:taxon-name-part taxon-name-part-type="genus" reg="Merodon">Merodon</tp:taxon-name-part> <tp:taxon-name-part taxon-name-part-type="species" reg="bequaerti">bequaerti</tp:taxon-name-part></tp:taxon-name></italic>, lateral view <bold>C</bold><italic><tp:taxon-name><tp:taxon-name-part taxon-name-part-type="genus" reg="Merodon">Merodon</tp:taxon-name-part> <tp:taxon-name-part taxon-name-part-type="species" reg="sacki">sacki</tp:taxon-name-part></tp:taxon-name></italic>, dorsal view <bold>D</bold><italic><tp:taxon-name><tp:taxon-name-part taxon-name-part-type="genus" reg="Merodon">Merodon</tp:taxon-name-part> <tp:taxon-name-part taxon-name-part-type="species" reg="sacki">sacki</tp:taxon-name-part></tp:taxon-name></italic>, lateral view. Scale bar: 2 mm.</p></caption><graphic xmlns:xlink="http://www.w3.org/1999/xlink" xlink:href="zookeys-909-079-g010.jpg" position="float" orientation="portrait" xlink:type="simple" id="oo_377371.jpg"><uri content-type="original_file" xlink:type="simple">https://binary.pensoft.net/fig/377371</uri></graphic></fig><fig id="F11" position="float" orientation="portrait"><object-id xmlns:xlink="http://www.w3.org/1999/xlink" content-type="doi" xlink:type="simple">10.3897/zookeys.909.46838.figure11</object-id><object-id xmlns:xlink="http://www.w3.org/1999/xlink" content-type="arpha" xlink:type="simple">44312386-570D-5AE3-8F7F-8D6249FDD544</object-id><label>Figure 11.</label><caption><p>Antenna. <bold>A</bold><italic><tp:taxon-name><tp:taxon-name-part taxon-name-part-type="genus" reg="Merodon">Merodon</tp:taxon-name-part> <tp:taxon-name-part taxon-name-part-type="species" reg="bequaerti">bequaerti</tp:taxon-name-part></tp:taxon-name></italic>, outer side, lateral view, male <bold>B</bold><italic><tp:taxon-name><tp:taxon-name-part taxon-name-part-type="genus" reg="Merodon">Merodon</tp:taxon-name-part> <tp:taxon-name-part taxon-name-part-type="species" reg="bequaerti">bequaerti</tp:taxon-name-part></tp:taxon-name></italic>, inner side, lateral view, male <bold>C</bold><italic><tp:taxon-name><tp:taxon-name-part taxon-name-part-type="genus" reg="Merodon">Merodon</tp:taxon-name-part> <tp:taxon-name-part taxon-name-part-type="species" reg="bequaerti">bequaerti</tp:taxon-name-part></tp:taxon-name></italic>, outer side, lateral view, female <bold>D</bold><italic><tp:taxon-name><tp:taxon-name-part taxon-name-part-type="genus" reg="Merodon">Merodon</tp:taxon-name-part> <tp:taxon-name-part taxon-name-part-type="species" reg="sacki">sacki</tp:taxon-name-part></tp:taxon-name></italic>, outer side, lateral view, male <bold>E</bold><italic><tp:taxon-name><tp:taxon-name-part taxon-name-part-type="genus" reg="Merodon">Merodon</tp:taxon-name-part> <tp:taxon-name-part taxon-name-part-type="species" reg="sacki">sacki</tp:taxon-name-part></tp:taxon-name></italic>, inner side, lateral view, male <bold>F</bold><italic><tp:taxon-name><tp:taxon-name-part taxon-name-part-type="genus" reg="Merodon">Merodon</tp:taxon-name-part> <tp:taxon-name-part taxon-name-part-type="species" reg="sacki">sacki</tp:taxon-name-part></tp:taxon-name></italic>, dorsal view, male <bold>G</bold><italic><tp:taxon-name><tp:taxon-name-part taxon-name-part-type="genus" reg="Merodon">Merodon</tp:taxon-name-part> <tp:taxon-name-part taxon-name-part-type="species" reg="sophron">sophron</tp:taxon-name-part></tp:taxon-name></italic>, outer side, lateral view, male <bold>H</bold><italic><tp:taxon-name><tp:taxon-name-part taxon-name-part-type="genus" reg="Merodon">Merodon</tp:taxon-name-part> <tp:taxon-name-part taxon-name-part-type="species" reg="sophron">sophron</tp:taxon-name-part></tp:taxon-name></italic>, inner side, lateral view, male <bold>I</bold><italic><tp:taxon-name><tp:taxon-name-part taxon-name-part-type="genus" reg="Merodon">Merodon</tp:taxon-name-part> <tp:taxon-name-part taxon-name-part-type="species" reg="sophron">sophron</tp:taxon-name-part></tp:taxon-name></italic>, outer side, lateral view, female. Scale bar: 1 mm.</p></caption><graphic xmlns:xlink="http://www.w3.org/1999/xlink" xlink:href="zookeys-909-079-g011.jpg" position="float" orientation="portrait" xlink:type="simple" id="oo_377372.jpg"><uri content-type="original_file" xlink:type="simple">https://binary.pensoft.net/fig/377372</uri></graphic></fig><fig id="F7" position="float" orientation="portrait"><object-id xmlns:xlink="http://www.w3.org/1999/xlink" content-type="doi" xlink:type="simple">10.3897/zookeys.909.46838.figure7</object-id><object-id xmlns:xlink="http://www.w3.org/1999/xlink" content-type="arpha" xlink:type="simple">0CC0AFCD-AC96-51BE-9766-E312CE2A33C2</object-id><label>Figure 7.</label><caption><p>Distribution map of <italic><tp:taxon-name><tp:taxon-name-part taxon-name-part-type="genus" reg="Merodon">Merodon</tp:taxon-name-part> <tp:taxon-name-part taxon-name-part-type="species" reg="serrulatus">serrulatus</tp:taxon-name-part></tp:taxon-name></italic> species group.</p></caption><graphic xmlns:xlink="http://www.w3.org/1999/xlink" xlink:href="zookeys-909-079-g007.jpg" position="float" orientation="portrait" xlink:type="simple" id="oo_377368.jpg"><uri content-type="original_file" xlink:type="simple">https://binary.pensoft.net/fig/377368</uri></graphic></fig><fig id="F6" position="float" orientation="portrait"><object-id xmlns:xlink="http://www.w3.org/1999/xlink" content-type="doi" xlink:type="simple">10.3897/zookeys.909.46838.figure6</object-id><object-id xmlns:xlink="http://www.w3.org/1999/xlink" content-type="arpha" xlink:type="simple">A406ED97-247B-547A-A92F-EE6C4140EB71</object-id><label>Figure 6.</label><caption><p>Male genitalia, surstylus, lateral view. <bold>A</bold><italic><tp:taxon-name><tp:taxon-name-part taxon-name-part-type="genus" reg="Merodon">Merodon</tp:taxon-name-part> <tp:taxon-name-part taxon-name-part-type="species" reg="serrulatus">serrulatus</tp:taxon-name-part></tp:taxon-name></italic>, Spain <bold>B</bold><italic><tp:taxon-name><tp:taxon-name-part taxon-name-part-type="genus" reg="Merodon">Merodon</tp:taxon-name-part> <tp:taxon-name-part taxon-name-part-type="species" reg="serrulatus">serrulatus</tp:taxon-name-part></tp:taxon-name></italic>, France <bold>C</bold><italic><tp:taxon-name><tp:taxon-name-part taxon-name-part-type="genus" reg="Merodon">Merodon</tp:taxon-name-part> <tp:taxon-name-part taxon-name-part-type="species" reg="serrulatus">serrulatus</tp:taxon-name-part></tp:taxon-name></italic>, Greece (Pindos) <bold>D</bold><italic><tp:taxon-name><tp:taxon-name-part taxon-name-part-type="genus" reg="Merodon">Merodon</tp:taxon-name-part> <tp:taxon-name-part taxon-name-part-type="species" reg="serrulatus">serrulatus</tp:taxon-name-part></tp:taxon-name></italic>, Greece (Olympos) <bold>E</bold><italic><tp:taxon-name><tp:taxon-name-part taxon-name-part-type="genus" reg="Merodon">Merodon</tp:taxon-name-part> <tp:taxon-name-part taxon-name-part-type="species" reg="serrulatus">serrulatus</tp:taxon-name-part></tp:taxon-name></italic>, Greece (Peloponnese) <bold>F</bold><italic><tp:taxon-name><tp:taxon-name-part taxon-name-part-type="genus" reg="Merodon">Merodon</tp:taxon-name-part> <tp:taxon-name-part taxon-name-part-type="species" reg="serrulatus">serrulatus</tp:taxon-name-part></tp:taxon-name></italic>, Montenegro <bold>G</bold><italic><tp:taxon-name><tp:taxon-name-part taxon-name-part-type="genus" reg="Merodon">Merodon</tp:taxon-name-part> <tp:taxon-name-part taxon-name-part-type="species" reg="serrulatus">serrulatus</tp:taxon-name-part></tp:taxon-name></italic>, Russia <bold>H</bold><italic><tp:taxon-name><tp:taxon-name-part taxon-name-part-type="genus" reg="Merodon">Merodon</tp:taxon-name-part> <tp:taxon-name-part taxon-name-part-type="species" reg="medium">medium</tp:taxon-name-part></tp:taxon-name></italic> sp. nov. G, <bold>H</bold> margin of anterior surstyle lobe marked with arrow. Abbreviation: bp–basolateral protrusion. Scale bar: 0.2 mm.</p></caption><graphic xmlns:xlink="http://www.w3.org/1999/xlink" xlink:href="zookeys-909-079-g006.jpg" position="float" orientation="portrait" xlink:type="simple" id="oo_377367.jpg"><uri content-type="original_file" xlink:type="simple">https://binary.pensoft.net/fig/377367</uri></graphic></fig></tp:treatment-sec><ref-list><ref id="B27"><mixed-citation xmlns:xlink="http://www.w3.org/1999/xlink" xlink:type="simple"><person-group><name name-style="western"><surname>Liepa</surname><given-names>ZR</given-names></name></person-group> (<year>1969</year>) <article-title>Lists of the scientific works and described species of the late Dr. S. J. Paramonov, with locations of types.</article-title><source>The Journal of the Entomological Society of Australia (New South Wales)</source><volume>5</volume>: <fpage>3</fpage>–<lpage>22</lpage>.</mixed-citation></ref><ref id="B20"><mixed-citation xmlns:xlink="http://www.w3.org/1999/xlink" xlink:type="simple"><person-group><name name-style="western"><surname>Hurkmans</surname><given-names>W</given-names></name></person-group> (<year>1993</year>) <article-title>A monograph of <italic><tp:taxon-name><tp:taxon-name-part taxon-name-part-type="genus">Merodon</tp:taxon-name-part></tp:taxon-name></italic> (<tp:taxon-name><tp:taxon-name-part taxon-name-part-type="order">Diptera</tp:taxon-name-part></tp:taxon-name>: <tp:taxon-name><tp:taxon-name-part taxon-name-part-type="family">Syrphidae</tp:taxon-name-part></tp:taxon-name>). Part 1.</article-title><source>Tijdschrift Voor Entomologie</source><volume>136</volume>: <fpage>147</fpage>–<lpage>234</lpage>.</mixed-citation></ref><ref id="B21"><mixed-citation xmlns:xlink="http://www.w3.org/1999/xlink" xlink:type="simple"><institution xlink:type="simple">ICZN</institution> [International Commission on Zoological Nomenclature] (<year>1999</year>) International Code of Zoological Nomenclature, Fourth Edition. London: The International Trust for Zoological Nomenclature. <ext-link xlink:type="simple" ext-link-type="uri" xlink:href="https://www.iczn.org/the-code/the-international-code-of-zoological-nomenclature/the-code-online/">https://www.iczn.org/the-code/the-international-code-of-zoological-nomenclature/the-code-online/</ext-link>.</mixed-citation></ref></ref-list></tp:taxon-treatment>
