# Supplementary material for: Revision of the Merodon serrulatus group (Diptera, Syrphidae)
Source: Zookeys. 2020 Feb 5;909:79–158. doi: 10.3897/zookeys.909.46838 (PMC7015954; doi:10.3897/zookeys.909.46838)
Supplement: XML Treatment for Merodon serrulatus [file zookeys.909.46838-treatment11.xml]

<!DOCTYPE tp:taxon-treatment
  PUBLIC "-//TaxonX//DTD Taxonomic Treatment Publishing DTD v0 20100105//EN" "tax-treatment-NSO.dtd">
<tp:taxon-treatment xmlns:tp="http://www.plazi.org/taxpub"><tp:treatment-meta><kwd-group><label>Taxon classification</label><kwd><named-content xmlns:xlink="http://www.w3.org/1999/xlink" content-type="kingdom">Animalia</named-content></kwd><kwd><named-content xmlns:xlink="http://www.w3.org/1999/xlink" content-type="order">Diptera</named-content></kwd><kwd><named-content xmlns:xlink="http://www.w3.org/1999/xlink" content-type="family">Syrphidae</named-content></kwd></kwd-group><mixed-citation publication-type="journal"><person-group><name><surname>Vujić</surname><given-names>Ante</given-names></name><name><surname>Likov</surname><given-names>Laura</given-names></name><name><surname>Radenković</surname><given-names>Snežana</given-names></name><name><surname>Tubić</surname><given-names>Nataša Kočiš</given-names></name><name><surname>Djan</surname><given-names>Mihajla</given-names></name><name><surname>Šebić</surname><given-names>Anja</given-names></name><name><surname>Pérez-Bañón</surname><given-names>Celeste</given-names></name><name><surname>Barkalov</surname><given-names>Anatolij</given-names></name><name><surname>Hayat</surname><given-names>Rüstem</given-names></name><name><surname>Rojo</surname><given-names>Santos</given-names></name><name><surname>Andrić</surname><given-names>Andrijana</given-names></name><name><surname>Ståhls</surname><given-names>Gunilla</given-names></name></person-group><article-title>Revision of the <italic><tp:taxon-name><tp:taxon-name-part taxon-name-part-type="genus" reg="Merodon">Merodon</tp:taxon-name-part> <tp:taxon-name-part taxon-name-part-type="species" reg="serrulatus">serrulatus</tp:taxon-name-part></tp:taxon-name></italic> group (<tp:taxon-name><tp:taxon-name-part taxon-name-part-type="order">Diptera</tp:taxon-name-part></tp:taxon-name>, <tp:taxon-name><tp:taxon-name-part taxon-name-part-type="family">Syrphidae</tp:taxon-name-part></tp:taxon-name>)</article-title><source>Zookeys</source><day>05</day><month>2</month><year>2020</year><volume>909</volume><fpage>79</fpage><lpage>158</lpage><pub-id pub-id-type="doi">10.3897/zookeys.909.46838</pub-id></mixed-citation></tp:treatment-meta><tp:nomenclature><tp:taxon-name><object-id xmlns:xlink="http://www.w3.org/1999/xlink" content-type="arpha" xlink:type="simple">13F007B4-C081-58EC-892E-77228DCD6BAF</object-id>
              <tp:taxon-name-part taxon-name-part-type="genus" reg="Merodon">Merodon</tp:taxon-name-part>
              <tp:taxon-name-part taxon-name-part-type="species" reg="serrulatus">serrulatus</tp:taxon-name-part>
            </tp:taxon-name><tp:taxon-authority>(Wiedemann in Meigen, 1822)</tp:taxon-authority><xref ref-type="fig" rid="F1">Figs 1A–G</xref><xref ref-type="fig" rid="F2">, 2A–D</xref><xref ref-type="fig" rid="F3">, 3A–J</xref><xref ref-type="fig" rid="F4">, 4A–F</xref><xref ref-type="fig" rid="F5">, 5A–D</xref><xref ref-type="fig" rid="F6">, 6A–G</xref><xref ref-type="fig" rid="F14">, 14C</xref><tp:nomenclature-citation-list><tp:nomenclature-citation><tp:taxon-name>
                  <tp:taxon-name-part taxon-name-part-type="genus" reg="Merodon">Merodon</tp:taxon-name-part> <tp:taxon-name-part taxon-name-part-type="species" reg="alexeji">alexeji</tp:taxon-name-part></tp:taxon-name><comment>Paramonov, 1925: 155 – syn. published in <xref ref-type="bibr" rid="B70">Vujić et al. 2011</xref>: 84.</comment></tp:nomenclature-citation><tp:nomenclature-citation><tp:taxon-name>
                  <tp:taxon-name-part taxon-name-part-type="genus" reg="Merodon">Merodon</tp:taxon-name-part> <tp:taxon-name-part taxon-name-part-type="species" reg="lusitanicus">lusitanicus</tp:taxon-name-part></tp:taxon-name><comment>Hurkmans, 1993: 181 – syn. published in <xref ref-type="bibr" rid="B31">Marcos-García et al. 2007</xref>: 566.</comment></tp:nomenclature-citation><tp:nomenclature-citation><tp:taxon-name>
                  <tp:taxon-name-part taxon-name-part-type="genus" reg="Merodon">Merodon</tp:taxon-name-part> <tp:taxon-name-part taxon-name-part-type="species" reg="tener">tener</tp:taxon-name-part></tp:taxon-name><comment>Sack, 1913: 443 syn. nov.</comment></tp:nomenclature-citation></tp:nomenclature-citation-list></tp:nomenclature><tp:treatment-sec sec-type="diagnosis" id="SECID0EXZBK"><title>Diagnosis.</title><p>Medium sized (7.1–10.9 mm), short pilose dark species with olive-brown reflection; antennae dark brown; legs mostly black; body pile predominantly pale yellow, except black pile on vertex and scutum, terga 2–4 in some specimens and apical one third of femora in some specimens and populations; basoflagellomere elongated (1.7–2.2 times as long as wide) obviously concave dorsally, arista short (Fig. <xref ref-type="fig" rid="F3">3</xref>); tergum 2 usually with small pale orange-yellow lateral maculae (Fig. <xref ref-type="fig" rid="F2">2</xref>); metafemur incrassate, ca. three times longer than wide, with short pilosity, except few long pile on postero- and anteroventral surface of metafemur (Fig. <xref ref-type="fig" rid="F4">4</xref>); male genitalia: apical part of anterior surstyle lobe triangular (Fig. <xref ref-type="fig" rid="F1">1A</xref>: al, C, D); posterior surstyle lobe with lateral hump (Fig. <xref ref-type="fig" rid="F1">1A, B</xref>: lp); lingula large (Fig. <xref ref-type="fig" rid="F1">1E</xref>: l).</p></tp:treatment-sec><tp:treatment-sec sec-type="redescription" id="SECID0EV1BK"><title>Redescription</title><p>(based on the types and specimens from the type area of nominal taxon, Iberian Peninsula; variability includes populations from all of the range). <bold>Male.</bold> Head. Antennae black to dark brown; basoflagellomere (Fig. <xref ref-type="fig" rid="F3">3A–C, G–J</xref>) elongated, 1.7–2.2 times as long as wide, and 2.5–3 times as long as pedicel, concave dorsally, tapering to the apex; dorsolateral and dorsomedial (if present) fossette large with variable shape (see variability) (as on Fig. <xref ref-type="fig" rid="F3">3</xref>); arista dark and thickened at basal one third, covered with dense microtrichia; arista short, 1.2–1.5 times as long as basoflagellomere (Fig. <xref ref-type="fig" rid="F3">3</xref>); face and frons black with gray microtrichia, face covered with dense whitish, and frons with yellowish gray pile; oral margin shiny, with small lateral microtrichose area; lunule shiny black, bare; eye contiguity 8–10 facets long; vertex isosceles, shiny black, except in front of anterior ocellus, covered with microtrichia; vertex with long, pale whitish yellow pile, in some cases mixed with few black pile on the ocellar triangle; ocellar triangle from equilateral to isosceles (see variability); occiput with gray-yellow pile, ventrally covered with a dense, gray microtrichia; eyes covered with dense whitish pile (Fig. <xref ref-type="fig" rid="F5">5A, B</xref>); ratio of length of vertical triangle: eye contiguity: frons = 3 : 1 : 3.</p><p>Thorax. Scutum and scutellum black with bronze luster, covered with dense, erect, usually yellow pile; scutum at wing basis in some specimens and populations with patch of black pile, or with fascia of black pile between wing basis; scutum usually with two or four microtrichose vittae (see variability), anteriorly connected and posteriorly reaching the scutellum (Fig. <xref ref-type="fig" rid="F2">2A</xref>); anterior half of scutum from dull until shiny black (see variability); posterodorsal part of anterior anepisternum, posterior anepisternum (except anteroventral angle), anterior anepimeron, dorsomedial anepimeron, and posterodorsal and anteroventral parts of katepisternum with long, dense pale yellow pile and grayish microtrichia; wings entirely covered with microtrichia; wing veins brown; calypteres pale yellow; halteres yellow, in some cases with dark capitulum; legs (Fig. <xref ref-type="fig" rid="F4">4</xref>) without spinae or other protuberances; legs mostly black, except brown tarsi ventrally in some specimens; pile on legs pale yellow, except black pile at apical one third of metafemur in some populations (see variability); metafemur moderately incrassate, ca. three times longer than wide; long pile on postero- and anteroventral surface sparse, and ca. one third to one fourth (see variability) of width of metafemur, approximately the same length as pile on dorsal surface (Fig. <xref ref-type="fig" rid="F4">4</xref>).</p><p>Abdomen. Tapering posteriorly, ca. 1.2 times longer than mesonotum; terga dark brown to black, except for a pair of pale yellow-orange, triangular, lateral maculae on tergum 2 (in some specimens less visible: see variability); terga 3 and 4 each with a pairs of white microtrichose, oblique fasciae (on tergum 2 triangular); color of pile on terga variable, from all yellow to specimens with many black pile on terga 2–4 (see variability) (Fig. <xref ref-type="fig" rid="F2">2C, D</xref>); sterna dark brown, covered with long whitish yellow pile.</p><p>Male genitalia. Apical part of anterior surstyle lobe triangular shape, 1.1–1.4 times longer than wide, covered with dense, short pile (Fig. <xref ref-type="fig" rid="F1">1A</xref>: al, C, D); posterior surstyle lobe oval with basolateral protrusion (lateral hump) (Fig. <xref ref-type="fig" rid="F1">1A, B</xref>: bp, 14C: bp); cercus rectangular (Fig. <xref ref-type="fig" rid="F1">1A</xref>: c); hypandrium sickle-shaped, without lateral projections; lingula large (Fig. <xref ref-type="fig" rid="F1">1E</xref>: l).</p><p><bold>Female.</bold> Similar to the male except for normal sexual dimorphism and for the following characteristics: antennae with rounded tip, basoflagellomere ca. two times longer than wide, fossette dorsal (Fig. <xref ref-type="fig" rid="F3">3D–F</xref>); frons with microtrichose vittae along eye margins variable in shape and size (see variability); frons covered with variable color of pilosity, from mostly gray-yellow until predominately black (see variability) (Fig. <xref ref-type="fig" rid="F5">5C, D</xref>); ocellar triangle covered with black pile; lateral side of terga, anterior two third of tergum 2 and all tergum 5 with yellow pile; central part of terga 2–4 with short adpressed black pile; microtrichose fasciae on terga 3 and 4 conspicuous (Fig. <xref ref-type="fig" rid="F2">2D</xref>).</p></tp:treatment-sec><tp:treatment-sec sec-type="variability" id="SECID0ED4BK"><title>Variability.</title><p>There is some intra- and interpopulation variability in the morphological characters of <italic><tp:taxon-name><tp:taxon-name-part taxon-name-part-type="genus" reg="Merodon">Merodon</tp:taxon-name-part> <tp:taxon-name-part taxon-name-part-type="species" reg="serrulatus">serrulatus</tp:taxon-name-part></tp:taxon-name></italic>, which are summarized in Table <xref ref-type="table" rid="T1">1</xref>.</p><table-wrap id="T1" position="float" orientation="portrait"><label>Table 1.</label><caption><p>Inter- and intrapopulation variability of <italic><tp:taxon-name><tp:taxon-name-part taxon-name-part-type="genus" reg="Merodon">Merodon</tp:taxon-name-part> <tp:taxon-name-part taxon-name-part-type="species" reg="serrulatus">serrulatus</tp:taxon-name-part></tp:taxon-name></italic>.</p></caption><table id="TID0EWGBK" rules="all"><tbody><tr><td rowspan="1" colspan="1">
                      <bold>Character</bold>
                    </td><td rowspan="1" colspan="1">
                      <bold>Variability (intra- and/or interpopulation)</bold>
                    </td><td rowspan="1" colspan="1">
                      <bold>Intra</bold>
                    </td><td rowspan="1" colspan="1">
                      <bold>Inter</bold>
                    </td></tr><tr><td rowspan="1" colspan="1">color of antenna</td><td rowspan="1" colspan="1">from black to brown</td><td rowspan="1" colspan="1">+</td><td rowspan="1" colspan="1">-</td></tr><tr><td rowspan="1" colspan="1">length of basoflagellomere</td><td rowspan="1" colspan="1">1.7–2.2 times as long as wide</td><td rowspan="1" colspan="1">+</td><td rowspan="1" colspan="1">+ shorter in Balkans populations (1.7–1.9)</td></tr><tr><td rowspan="1" colspan="1">position of antennal fossette in male</td><td rowspan="1" colspan="1">dorsal to lateral or dorsal and medial (Fig. <xref ref-type="fig" rid="F3">3</xref>)</td><td rowspan="1" colspan="1">+</td><td rowspan="1" colspan="1">+ Iberian populations with medial fossette</td></tr><tr><td rowspan="1" colspan="1">length of arista</td><td rowspan="1" colspan="1">1.0–1.5 times as long as basoflagellomere</td><td rowspan="1" colspan="1">-</td><td rowspan="1" colspan="1">+ longer in Balkans populations (1.4)</td></tr><tr><td rowspan="1" colspan="1">ocellar triangle in male</td><td rowspan="1" colspan="1">equilateral or isosceles</td><td rowspan="1" colspan="1">+</td><td rowspan="1" colspan="1">-</td></tr><tr><td rowspan="1" colspan="1">microtrichose vittae on scutum</td><td rowspan="1" colspan="1">from 2–4, posterior half dull without microtrichia</td><td rowspan="1" colspan="1">+</td><td rowspan="1" colspan="1">-</td></tr><tr><td rowspan="1" colspan="1">black pile on scutum</td><td rowspan="1" colspan="1">few, or fascia of black pile between wing basis, or many black pile on scutum</td><td rowspan="1" colspan="1">+</td><td rowspan="1" colspan="1">-</td></tr><tr><td rowspan="1" colspan="1">color of pile on metafemur in male</td><td rowspan="1" colspan="1">all yellowish to whitish or with many black in apical one third</td><td rowspan="1" colspan="1">+</td><td rowspan="1" colspan="1">+ some Iberian populations with only pale pile</td></tr><tr><td rowspan="1" colspan="1">length of pile on metafemur in male</td><td rowspan="1" colspan="1">one third to one fifth of width of metafemur</td><td rowspan="1" colspan="1">+</td><td rowspan="1" colspan="1">+ in eastern populations (southern Russia to Siberia) longer, from one third to one fourth of width of metafemur</td></tr><tr><td rowspan="1" colspan="1">color of knees, apex of tibiae and tarsi</td><td rowspan="1" colspan="1">from black to brown</td><td rowspan="1" colspan="1">+</td><td rowspan="1" colspan="1">-</td></tr><tr><td rowspan="1" colspan="1">lateral maculae on tergum 2</td><td rowspan="1" colspan="1">distinct, indistinct, to almost absent</td><td rowspan="1" colspan="1">+</td><td rowspan="1" colspan="1">-</td></tr><tr><td rowspan="1" colspan="1">pile on terga 3–4 in male</td><td rowspan="1" colspan="1">from all pale yellow to many black</td><td rowspan="1" colspan="1">+</td><td rowspan="1" colspan="1">+ Balkans populations with more black pile</td></tr><tr><td rowspan="1" colspan="1">microtrichose vittae on frons in female</td><td rowspan="1" colspan="1">from narrow unconnected to broad and connected near ocellar triangle</td><td rowspan="1" colspan="1">+</td><td rowspan="1" colspan="1">-</td></tr><tr><td rowspan="1" colspan="1">color of pile on frons in female</td><td rowspan="1" colspan="1">almost all black to mostly whitish</td><td rowspan="1" colspan="1">+</td><td rowspan="1" colspan="1">-</td></tr><tr><td rowspan="1" colspan="1">male genitalia</td><td rowspan="1" colspan="1">the shape of surstyle and size of area covered with dense short marginal setulae on anterior surstyle lobe (Figs <xref ref-type="fig" rid="F1">1</xref>, <xref ref-type="fig" rid="F6">6</xref>)</td><td rowspan="1" colspan="1">+</td><td rowspan="1" colspan="1">+ in eastern populations (southern Russia to Siberia) basolateral protrusion less distinct (Fig. <xref ref-type="fig" rid="F6">6G</xref>)</td></tr></tbody></table></table-wrap></tp:treatment-sec><tp:treatment-sec sec-type="distribution" id="SECID0E6FCK"><title>Distribution.</title><p>As shown in Fig. <xref ref-type="fig" rid="F7">7</xref>, this <italic><tp:taxon-name><tp:taxon-name-part taxon-name-part-type="genus" reg="Merodon">Merodon</tp:taxon-name-part></tp:taxon-name></italic> taxon is characterized by the greatest range, extending from Iberian Peninsula in the south-west, through Greece and eastern Turkey to the south, and eastward to Siberia and Mongolia (Doczkal pers. comm.).</p></tp:treatment-sec><tp:treatment-sec sec-type="ecology" id="SECID0EQGCK"><title>Ecology.</title><p>Preferred environment: forest/open ground; thermophilous <italic><tp:taxon-name><tp:taxon-name-part taxon-name-part-type="genus" reg="Quercus">Quercus</tp:taxon-name-part></tp:taxon-name></italic> forest; <italic><tp:taxon-name><tp:taxon-name-part taxon-name-part-type="genus" reg="Castanea">Castanea</tp:taxon-name-part></tp:taxon-name></italic> forest (<xref ref-type="bibr" rid="B63">Ståhls et al. 2009</xref>), evergreen oak forest (<italic><tp:taxon-name><tp:taxon-name-part taxon-name-part-type="genus" reg="Quercus">Quercus</tp:taxon-name-part> <tp:taxon-name-part taxon-name-part-type="species" reg="ilex">ilex</tp:taxon-name-part></tp:taxon-name></italic> L. and <italic><tp:taxon-name><tp:taxon-name-part taxon-name-part-type="genus" reg="Quercus">Q.</tp:taxon-name-part> <tp:taxon-name-part taxon-name-part-type="species" reg="suber">suber</tp:taxon-name-part></tp:taxon-name></italic> L.), dry <italic><tp:taxon-name><tp:taxon-name-part taxon-name-part-type="genus" reg="Pinus">Pinus</tp:taxon-name-part></tp:taxon-name></italic> forest; lentisc scrub; dry, well-vegetated, calcareous and non-calcareous unimproved grassland and tracksides; hedgehog heath (<xref ref-type="bibr" rid="B62">Speight 2018</xref>); <italic><tp:taxon-name><tp:taxon-name-part taxon-name-part-type="genus" reg="Pinus">Pinus</tp:taxon-name-part></tp:taxon-name></italic>, <italic><tp:taxon-name><tp:taxon-name-part taxon-name-part-type="genus" reg="Picea">Picea</tp:taxon-name-part></tp:taxon-name></italic>, and <italic><tp:taxon-name><tp:taxon-name-part taxon-name-part-type="genus" reg="Larix">Larix</tp:taxon-name-part></tp:taxon-name></italic> forests (Siberia) (Fig. <xref ref-type="fig" rid="F35">35B</xref>). Flowers visited: <tp:taxon-name><tp:taxon-name-part taxon-name-part-type="family">Umbelliferae</tp:taxon-name-part></tp:taxon-name>; <italic><tp:taxon-name><tp:taxon-name-part taxon-name-part-type="genus" reg="Cirsium">Cirsium</tp:taxon-name-part></tp:taxon-name></italic> spp., <italic><tp:taxon-name><tp:taxon-name-part taxon-name-part-type="genus" reg="Helianthemum">Helianthemum</tp:taxon-name-part></tp:taxon-name></italic> spp., <italic><tp:taxon-name><tp:taxon-name-part taxon-name-part-type="genus" reg="Potentilla">Potentilla</tp:taxon-name-part></tp:taxon-name></italic> spp., <italic><tp:taxon-name><tp:taxon-name-part taxon-name-part-type="genus" reg="Rosa">Rosa</tp:taxon-name-part></tp:taxon-name></italic> spp., <italic><tp:taxon-name><tp:taxon-name-part taxon-name-part-type="genus" reg="Thapsia">Thapsia</tp:taxon-name-part></tp:taxon-name></italic> spp., and <italic><tp:taxon-name><tp:taxon-name-part taxon-name-part-type="genus" reg="Thymus">Thymus</tp:taxon-name-part></tp:taxon-name></italic> spp. (<xref ref-type="bibr" rid="B62">Speight 2018</xref>). Flight period: April-August.</p></tp:treatment-sec><tp:treatment-sec sec-type="type material" id="SECID0EVKCK"><title>Type material.</title><p>Holotype of <italic><tp:taxon-name><tp:taxon-name-part taxon-name-part-type="genus" reg="Merodon">Merodon</tp:taxon-name-part> <tp:taxon-name-part taxon-name-part-type="species" reg="serrulatus">serrulatus</tp:taxon-name-part></tp:taxon-name></italic> [original designation in <xref ref-type="bibr" rid="B35">Meigen (1822</xref>: 360)]: Wiedemann in <xref ref-type="bibr" rid="B35">Meigen (1822)</xref> as <italic><tp:taxon-name><tp:taxon-name-part taxon-name-part-type="genus" reg="Lampetia">Lampetia</tp:taxon-name-part> <tp:taxon-name-part taxon-name-part-type="species" reg="serrulata">serrulata</tp:taxon-name-part></tp:taxon-name></italic>: “Portugal / Hoffmannsegg S.” 1 ♀, (<named-content xmlns:xlink="http://www.w3.org/1999/xlink" content-type="dwc:institutional_code" xlink:type="simple">ZHMB</named-content>) (studied).</p><p><italic><tp:taxon-name><tp:taxon-name-part taxon-name-part-type="genus" reg="Merodon">Merodon</tp:taxon-name-part> <tp:taxon-name-part taxon-name-part-type="species" reg="alexeji">alexeji</tp:taxon-name-part></tp:taxon-name></italic>: Described by <xref ref-type="bibr" rid="B41">Paramonov (1925)</xref> based on two specimens (male and female). Lectotype [designated by <xref ref-type="bibr" rid="B31">Marcos-García et al. (2007)</xref>]: male, “<italic>Merodon</italic> / <italic>alexeji n. sp.</italic> / Typus / Paramonov d.”, “Kohanovka / Baltsk. u. / Odes. g. [in Cyrillic] 1.VI.24. Ucraina” (PC) (<named-content xmlns:xlink="http://www.w3.org/1999/xlink" content-type="dwc:institutional_code" xlink:type="simple">SIZK</named-content>) (studied).</p><p><italic><tp:taxon-name><tp:taxon-name-part taxon-name-part-type="genus" reg="Merodon">Merodon</tp:taxon-name-part> <tp:taxon-name-part taxon-name-part-type="species" reg="lusitanicus">lusitanicus</tp:taxon-name-part></tp:taxon-name></italic>: Holotype [original designation by <xref ref-type="bibr" rid="B20">Hurkmans (1993</xref>: 181)]: female, “Portugal, Algarve, Quarteira 27.iv.1985, J.A.W. Lucas” (<named-content xmlns:xlink="http://www.w3.org/1999/xlink" content-type="dwc:institutional_code" xlink:type="simple">NBCN</named-content>) (studied). Paratypes. Portugal • 1 ♀; Algarve, Quarteira; <named-content xmlns:xlink="http://www.w3.org/1999/xlink" content-type="dwc:verbatimCoordinates" xlink:type="simple"><named-content content-type="geo-json" specific-use="{&#34;type&#34;:&#34;Point&#34;,&#34;coordinates&#34;:[-8.079722,37.058056]}" id="NCID0EBOCK" xlink:type="simple">37°03'29"N, 8°04'47"W</named-content></named-content>; 27 Apr. 1985; <named-content xmlns:xlink="http://www.w3.org/1999/xlink" content-type="dwc:institutional_code" xlink:type="simple">NBCN</named-content> • 1 ♀; Algarve, Vilamoura; <named-content xmlns:xlink="http://www.w3.org/1999/xlink" content-type="dwc:verbatimCoordinates" xlink:type="simple"><named-content content-type="geo-json" specific-use="{&#34;type&#34;:&#34;Point&#34;,&#34;coordinates&#34;:[-8.129444,37.076389]}" id="NCID0EROCK" xlink:type="simple">37°04'35"N, 8°07'46"W</named-content></named-content>; 27 Apr. 1985; <named-content xmlns:xlink="http://www.w3.org/1999/xlink" content-type="dwc:institutional_code" xlink:type="simple">NBCN</named-content>.</p><p><italic><tp:taxon-name><tp:taxon-name-part taxon-name-part-type="genus" reg="Merodon">Merodon</tp:taxon-name-part> <tp:taxon-name-part taxon-name-part-type="species" reg="tener">tener</tp:taxon-name-part></tp:taxon-name></italic>: Described by <xref ref-type="bibr" rid="B58">Sack (1913</xref>: 443) based on three male and three female syntypes. Lectotype [designated by <xref ref-type="bibr" rid="B20">Hurkmans (1993)</xref>]: female “Sarepta [= Krasnoarmeysk near Volgograd, after Peck 1988] / <italic>M. tener</italic> Sack det. Sack / coll. Lichtwardt / coll. D. E. I. Eberswalde” (<named-content xmlns:xlink="http://www.w3.org/1999/xlink" content-type="dwc:institutional_code" xlink:type="simple">ZHMB</named-content>) (studied). Original label: “LECTOTYPE of / M. tener Sack / des. 1988 Hurkmans” [red label handwritten], “Sarepta” [yellow label handwritten], “M. tener Sack / ♀ det. Sack” [label partly handwritten], “Coll. DEI / Eberswalde”, “Coll. Lichtwardt”. (See Supplementary file 6: Figure <xref ref-type="fig" rid="F6">6A</xref>). Lectotype is conspecific with type of <italic>M. serrulatus</italic>, sharing the same morphological characters.</p></tp:treatment-sec><tp:treatment-sec sec-type="material" id="SECID0EDQCK"><title>Other material.</title><p>Croatia • 1 ♀; Velebit, Brušane; <named-content xmlns:xlink="http://www.w3.org/1999/xlink" content-type="dwc:verbatimCoordinates" xlink:type="simple"><named-content content-type="geo-json" specific-use="{&#34;type&#34;:&#34;Point&#34;,&#34;coordinates&#34;:[15.278611,44.498611]}" id="NCID0EMQCK" xlink:type="simple">44°29'55"N, 15°16'43"E</named-content></named-content>; 600 m a.s.l.; 13 Jun. 1969; <named-content xmlns:xlink="http://www.w3.org/1999/xlink" content-type="dwc:institutional_code" xlink:type="simple">NBCN</named-content> 02489.</p><p>France • 1 ♀; Languedoc-Roussillon, Corbieres, Carcassonne; <named-content xmlns:xlink="http://www.w3.org/1999/xlink" content-type="dwc:verbatimCoordinates" xlink:type="simple"><named-content content-type="geo-json" specific-use="{&#34;type&#34;:&#34;Point&#34;,&#34;coordinates&#34;:[2.350000,43.216667]}" id="NCID0E5QCK" xlink:type="simple">43°13'00"N, 2°21'00"E</named-content></named-content>; 18 Jun. 1974; <named-content xmlns:xlink="http://www.w3.org/1999/xlink" content-type="dwc:institutional_code" xlink:type="simple">NBCN</named-content> • 1 ♂; Provence Alpes Cote d’Azur, Saint-Maximin-la-Sainte-Baume; <named-content xmlns:xlink="http://www.w3.org/1999/xlink" content-type="dwc:verbatimCoordinates" xlink:type="simple"><named-content content-type="geo-json" specific-use="{&#34;type&#34;:&#34;Point&#34;,&#34;coordinates&#34;:[5.836389,43.423056]}" id="NCID0EORCK" xlink:type="simple">43°25'23"N, 5°50'11"E</named-content></named-content>; 17–20 Jun. 1951; M. Bequaert leg.; <named-content xmlns:xlink="http://www.w3.org/1999/xlink" content-type="dwc:institutional_code" xlink:type="simple">NBCN</named-content> 02491 • 1 ♀; same data as for preceding; <named-content xmlns:xlink="http://www.w3.org/1999/xlink" content-type="dwc:institutional_code" xlink:type="simple">NBCN</named-content> 02492 • 1 ♀; Source du Lez, Saint Clement; <named-content xmlns:xlink="http://www.w3.org/1999/xlink" content-type="dwc:verbatimCoordinates" xlink:type="simple"><named-content content-type="geo-json" specific-use="{&#34;type&#34;:&#34;Point&#34;,&#34;coordinates&#34;:[3.844167,43.718056]}" id="NCID0EGSCK" xlink:type="simple">43°43'05"N, 3°50'39"E</named-content></named-content>; 24 May 1989; Maldes leg.; <named-content xmlns:xlink="http://www.w3.org/1999/xlink" content-type="dwc:institutional_code" xlink:type="simple">MNHN</named-content> 22629 • 1 ♂; Provence Alpes Cote d’Azur, Montagne du Luberon, W from Bonnieux; <named-content xmlns:xlink="http://www.w3.org/1999/xlink" content-type="dwc:verbatimCoordinates" xlink:type="simple"><named-content content-type="geo-json" specific-use="{&#34;type&#34;:&#34;Point&#34;,&#34;coordinates&#34;:[5.366667,43.800000]}" id="NCID0EWSCK" xlink:type="simple">43°48'00"N, 5°22'00"E</named-content></named-content>; 3 Jun. 1993; <named-content xmlns:xlink="http://www.w3.org/1999/xlink" content-type="dwc:institutional_code" xlink:type="simple">NBCN</named-content> • 1 ♀; Feuilla, Route de Treilles, en face du village Panais; <named-content xmlns:xlink="http://www.w3.org/1999/xlink" content-type="dwc:verbatimCoordinates" xlink:type="simple"><named-content content-type="geo-json" specific-use="{&#34;type&#34;:&#34;Point&#34;,&#34;coordinates&#34;:[2.004444,43.898056]}" id="NCID0EGTCK" xlink:type="simple">43°53'53"N, 2°00'16"E</named-content></named-content>; 7 Jun. 1988; J. Hamon leg.; <named-content xmlns:xlink="http://www.w3.org/1999/xlink" content-type="dwc:institutional_code" xlink:type="simple">MNHN</named-content> 17973 • 3 ♂♂; Departement du Gard, Mas Mejean; <named-content xmlns:xlink="http://www.w3.org/1999/xlink" content-type="dwc:verbatimCoordinates" xlink:type="simple"><named-content content-type="geo-json" specific-use="{&#34;type&#34;:&#34;Point&#34;,&#34;coordinates&#34;:[3.590556,44.090000]}" id="NCID0EWTCK" xlink:type="simple">44°05'24"N, 3°35'26"E</named-content></named-content>; 29 May 1952; <named-content xmlns:xlink="http://www.w3.org/1999/xlink" content-type="dwc:institutional_code" xlink:type="simple">NBCN</named-content> • 2 ♂♂; P. N. Mercantour, Le Bor, on, Umgebung, mesophiles pot. Argent; <named-content xmlns:xlink="http://www.w3.org/1999/xlink" content-type="dwc:verbatimCoordinates" xlink:type="simple"><named-content content-type="geo-json" specific-use="{&#34;type&#34;:&#34;Point&#34;,&#34;coordinates&#34;:[7.278333,44.113056]}" id="NCID0EGUCK" xlink:type="simple">44°06'47"N, 7°16'42"E</named-content></named-content>; 1380 m a.s.l.; 21 Jun. 2011; A. Ssymank leg.; <abbrev xmlns:xlink="http://www.w3.org/1999/xlink" content-type="institution" xlink:title="Axel Ssymank collection, Achtberg, Germany" id="ABBRID0ELUCK" xlink:type="simple">A. S. coll</abbrev>. G1057 • 1 ♂; Causse de Sauveterre; <named-content xmlns:xlink="http://www.w3.org/1999/xlink" content-type="dwc:verbatimCoordinates" xlink:type="simple"><named-content content-type="geo-json" specific-use="{&#34;type&#34;:&#34;Point&#34;,&#34;coordinates&#34;:[3.230278,44.367500]}" id="NCID0ETUCK" xlink:type="simple">44°22'03"N, 3°13'49"E</named-content></named-content>; 20 Jul. 1971; <named-content xmlns:xlink="http://www.w3.org/1999/xlink" content-type="dwc:institutional_code" xlink:type="simple">MNHN</named-content> 22628 • 1 ♀; Larche (Basses Alpes); <named-content xmlns:xlink="http://www.w3.org/1999/xlink" content-type="dwc:verbatimCoordinates" xlink:type="simple"><named-content content-type="geo-json" specific-use="{&#34;type&#34;:&#34;Point&#34;,&#34;coordinates&#34;:[6.850000,44.449722]}" id="NCID0EDVCK" xlink:type="simple">44°26'59"N, 6°50'60"E</named-content></named-content>; 22 Jul. 1925; R. Benoist leg.; <named-content xmlns:xlink="http://www.w3.org/1999/xlink" content-type="dwc:institutional_code" xlink:type="simple">MNHN</named-content> PM0383 • 1 ♂; same data as for preceding; <named-content xmlns:xlink="http://www.w3.org/1999/xlink" content-type="dwc:institutional_code" xlink:type="simple">MNHN</named-content> PM0429 • 1 ♂; same data as for preceding; 3 Jul. 1925; <named-content xmlns:xlink="http://www.w3.org/1999/xlink" content-type="dwc:institutional_code" xlink:type="simple">MNHN</named-content> 22630 • 1 ♂; Provence Alpes Cote d’Azur, Larche; <named-content xmlns:xlink="http://www.w3.org/1999/xlink" content-type="dwc:verbatimCoordinates" xlink:type="simple"><named-content content-type="geo-json" specific-use="{&#34;type&#34;:&#34;Point&#34;,&#34;coordinates&#34;:[6.850000,44.449722]}" id="NCID0EDWCK" xlink:type="simple">44°26'59"N, 6°50'60"E</named-content></named-content>; 22 Jul. 1923; <named-content xmlns:xlink="http://www.w3.org/1999/xlink" content-type="dwc:institutional_code" xlink:type="simple">NBCN</named-content> • 1 ♂; Drome, La Chapelle en Vercors; <named-content xmlns:xlink="http://www.w3.org/1999/xlink" content-type="dwc:verbatimCoordinates" xlink:type="simple"><named-content content-type="geo-json" specific-use="{&#34;type&#34;:&#34;Point&#34;,&#34;coordinates&#34;:[5.394167,44.970000]}" id="NCID0ETWCK" xlink:type="simple">44°58'12"N, 5°23'39"E</named-content></named-content>; 28 Jun. 1970; Roman Emile leg.; <named-content xmlns:xlink="http://www.w3.org/1999/xlink" content-type="dwc:institutional_code" xlink:type="simple">MNHN</named-content> PM0377 • 2 ♂♂; Isere, Villars de Lans Pic st Michel hill top; <named-content xmlns:xlink="http://www.w3.org/1999/xlink" content-type="dwc:verbatimCoordinates" xlink:type="simple"><named-content content-type="geo-json" specific-use="{&#34;type&#34;:&#34;Point&#34;,&#34;coordinates&#34;:[5.620000,45.090000]}" id="NCID0EDXCK" xlink:type="simple">45°05'24"N, 5°37'12"E</named-content></named-content>; 1970 m a.s.l.; 20 Jul. 2010; J. van Steenis leg.; <abbrev xmlns:xlink="http://www.w3.org/1999/xlink" xlink:title="Jeroen van Steenis collection, Amersfoort, the Netherlands" id="ABBRID0EIXCK" xlink:type="simple">J. v. S. coll</abbrev>. • 1 ♀; L’Arselle; <named-content xmlns:xlink="http://www.w3.org/1999/xlink" content-type="dwc:verbatimCoordinates" xlink:type="simple"><named-content content-type="geo-json" specific-use="{&#34;type&#34;:&#34;Point&#34;,&#34;coordinates&#34;:[7.071944,45.386111]}" id="NCID0EPXCK" xlink:type="simple">45°23'10"N, 7°04'19"E</named-content></named-content>; 14 Jun. 1909; <named-content xmlns:xlink="http://www.w3.org/1999/xlink" content-type="dwc:institutional_code" xlink:type="simple">MNHN</named-content> PM0357.</p><p>Greece • 2 ♀♀; Mountain Taygetos; 22 km SW Sparta; <named-content xmlns:xlink="http://www.w3.org/1999/xlink" content-type="dwc:verbatimCoordinates" xlink:type="simple"><named-content content-type="geo-json" specific-use="{&#34;type&#34;:&#34;Point&#34;,&#34;coordinates&#34;:[22.402500,36.983333]}" id="NCID0EBYCK" xlink:type="simple">36°58'60"N, 22°24'09"E</named-content></named-content>; 6 May 1990; <named-content xmlns:xlink="http://www.w3.org/1999/xlink" content-type="dwc:institutional_code" xlink:type="simple">NBCN</named-content> • 1 ♂; Mountain Taygetos; <named-content xmlns:xlink="http://www.w3.org/1999/xlink" content-type="dwc:verbatimCoordinates" xlink:type="simple"><named-content content-type="geo-json" specific-use="{&#34;type&#34;:&#34;Point&#34;,&#34;coordinates&#34;:[22.315278,37.088889]}" id="NCID0ERYCK" xlink:type="simple">37°05'20"N, 22°18'55"E</named-content></named-content>; 950–1800 m a.s.l.; 15–19 May 1990; <named-content xmlns:xlink="http://www.w3.org/1999/xlink" content-type="dwc:institutional_code" xlink:type="simple">ZMUC</named-content> 00513256 • 7 ♂♂; Laconia, Karyes, 25 km N from Sparta; <named-content xmlns:xlink="http://www.w3.org/1999/xlink" content-type="dwc:verbatimCoordinates" xlink:type="simple"><named-content content-type="geo-json" specific-use="{&#34;type&#34;:&#34;Point&#34;,&#34;coordinates&#34;:[22.421111,37.304167]}" id="NCID0EBZCK" xlink:type="simple">37°18'15"N, 22°25'16"E</named-content></named-content>; 930 m a.s.l.; 23 May 2014; A. Vujić, J. Ačanski leg.; <named-content xmlns:xlink="http://www.w3.org/1999/xlink" content-type="dwc:institutional_code" xlink:type="simple">FSUNS</named-content> 06535, 06542, 06547, 06549, 06556, 06563, 06560 • 6 ♀♀; Laconia, Karyes, 25 km N from Sparta; <named-content xmlns:xlink="http://www.w3.org/1999/xlink" content-type="dwc:verbatimCoordinates" xlink:type="simple"><named-content content-type="geo-json" specific-use="{&#34;type&#34;:&#34;Point&#34;,&#34;coordinates&#34;:[22.421111,37.304167]}" id="NCID0ERZCK" xlink:type="simple">37°18'15"N, 22°25'16"E</named-content></named-content>; 930 m a.s.l.; 23 May 2014; A. Vujić, J. Ačanski leg.; <named-content xmlns:xlink="http://www.w3.org/1999/xlink" content-type="dwc:institutional_code" xlink:type="simple">FSUNS</named-content> 06543, 06544, 06546, 06553, 06555, 06565 • 3 ♂♂; Chelmos, Kalavryta ski center; <named-content xmlns:xlink="http://www.w3.org/1999/xlink" content-type="dwc:verbatimCoordinates" xlink:type="simple"><named-content content-type="geo-json" specific-use="{&#34;type&#34;:&#34;Point&#34;,&#34;coordinates&#34;:[22.194444,38.006944]}" id="NCID0EB1CK" xlink:type="simple">38°00'25"N, 22°11'40"E</named-content></named-content>; 6 Jun. 2017; A. Vujić, Z. Nedeljković, L. Likov, M. Miličić, T. Tot, leg.; <named-content xmlns:xlink="http://www.w3.org/1999/xlink" content-type="dwc:institutional_code" xlink:type="simple">FSUNS</named-content> 15980 to 15982 • 2 ♀♀; Chelmos, Kalavryta ski center; <named-content xmlns:xlink="http://www.w3.org/1999/xlink" content-type="dwc:verbatimCoordinates" xlink:type="simple"><named-content content-type="geo-json" specific-use="{&#34;type&#34;:&#34;Point&#34;,&#34;coordinates&#34;:[22.194444,38.006944]}" id="NCID0ER1CK" xlink:type="simple">38°00'25"N, 22°11'40"E</named-content></named-content>; 6 Jun. 2017; A. Vujić, Z. Nedeljković, L. Likov, M. Miličić, T. Tot leg.; <named-content xmlns:xlink="http://www.w3.org/1999/xlink" content-type="dwc:institutional_code" xlink:type="simple">FSUNS</named-content> 15983, 15984 • 1 ♂; Achaia, Mountain Chelmos above Kalavryta; <named-content xmlns:xlink="http://www.w3.org/1999/xlink" content-type="dwc:verbatimCoordinates" xlink:type="simple"><named-content content-type="geo-json" specific-use="{&#34;type&#34;:&#34;Point&#34;,&#34;coordinates&#34;:[22.118889,38.008611]}" id="NCID0EB2CK" xlink:type="simple">38°00'31"N, 22°07'08"E</named-content></named-content>; 1700 m a.s.l.; 17–19 Jun. 1982; B. Skule, S. Langemark leg.; <named-content xmlns:xlink="http://www.w3.org/1999/xlink" content-type="dwc:institutional_code" xlink:type="simple">ZMUC</named-content> 00513264 • 3 ♀♀; Achaia, Mountain Chelmos above Kalavryta; <named-content xmlns:xlink="http://www.w3.org/1999/xlink" content-type="dwc:verbatimCoordinates" xlink:type="simple"><named-content content-type="geo-json" specific-use="{&#34;type&#34;:&#34;Point&#34;,&#34;coordinates&#34;:[22.118889,38.008611]}" id="NCID0ER2CK" xlink:type="simple">38°00'31"N, 22°07'08"E</named-content></named-content>; 1700 m a.s.l.; 17–19 Jun. 1982; B. Skule, S. Langemark leg.; <named-content xmlns:xlink="http://www.w3.org/1999/xlink" content-type="dwc:institutional_code" xlink:type="simple">ZMUC</named-content> 00513265, 00513273, 00513301 • 2 ♂♂; Corfu; <named-content xmlns:xlink="http://www.w3.org/1999/xlink" content-type="dwc:verbatimCoordinates" xlink:type="simple"><named-content content-type="geo-json" specific-use="{&#34;type&#34;:&#34;Point&#34;,&#34;coordinates&#34;:[19.750000,39.666667]}" id="NCID0EB3CK" xlink:type="simple">39°40'00"N, 19°45'00"E</named-content></named-content>; <named-content xmlns:xlink="http://www.w3.org/1999/xlink" content-type="dwc:institutional_code" xlink:type="simple">NHMW</named-content> 02485, 02486 • 2 ♂♂; Corfu; <named-content xmlns:xlink="http://www.w3.org/1999/xlink" content-type="dwc:verbatimCoordinates" xlink:type="simple"><named-content content-type="geo-json" specific-use="{&#34;type&#34;:&#34;Point&#34;,&#34;coordinates&#34;:[19.750000,39.666667]}" id="NCID0ER3CK" xlink:type="simple">39°40'00"N, 19°45'00"E</named-content></named-content>; 1400 m a.s.l.; <named-content xmlns:xlink="http://www.w3.org/1999/xlink" content-type="dwc:institutional_code" xlink:type="simple">NHMW</named-content> • 1 ♀; Peristeri mountain; <named-content xmlns:xlink="http://www.w3.org/1999/xlink" content-type="dwc:verbatimCoordinates" xlink:type="simple"><named-content content-type="geo-json" specific-use="{&#34;type&#34;:&#34;Point&#34;,&#34;coordinates&#34;:[21.118333,39.676667]}" id="NCID0EB4CK" xlink:type="simple">39°40'36"N, 21°07'06"E</named-content></named-content>; 2030 m a.s.l.; 24–28 May 1994; V. Michelsen leg.; <named-content xmlns:xlink="http://www.w3.org/1999/xlink" content-type="dwc:institutional_code" xlink:type="simple">ZMUC</named-content> 00513259; • 1 ♂; 15 km NO Metsovo; <named-content xmlns:xlink="http://www.w3.org/1999/xlink" content-type="dwc:verbatimCoordinates" xlink:type="simple"><named-content content-type="geo-json" specific-use="{&#34;type&#34;:&#34;Point&#34;,&#34;coordinates&#34;:[21.199444,39.788611]}" id="NCID0ER4CK" xlink:type="simple">39°47'19"N, 21°11'58"E</named-content></named-content>; 4 Jun. 1994; M. Ohl leg.; <named-content xmlns:xlink="http://www.w3.org/1999/xlink" content-type="dwc:institutional_code" xlink:type="simple">ZHMB</named-content> • 4 ♂♂; Mountain Pindos, Katara Pass; <named-content xmlns:xlink="http://www.w3.org/1999/xlink" content-type="dwc:verbatimCoordinates" xlink:type="simple"><named-content content-type="geo-json" specific-use="{&#34;type&#34;:&#34;Point&#34;,&#34;coordinates&#34;:[21.228889,39.796111]}" id="NCID0EB5CK" xlink:type="simple">39°47'46"N, 21°13'44"E</named-content></named-content>; 20 May 1997; S. Radenković leg.; <named-content xmlns:xlink="http://www.w3.org/1999/xlink" content-type="dwc:institutional_code" xlink:type="simple">FSUNS</named-content> • 3 ♂♂; same data as for preceding; S. Šimić leg.; <named-content xmlns:xlink="http://www.w3.org/1999/xlink" content-type="dwc:institutional_code" xlink:type="simple">FSUNS</named-content> • 4 ♀♀; same data as for preceding; A. Vujić leg.; <named-content xmlns:xlink="http://www.w3.org/1999/xlink" content-type="dwc:institutional_code" xlink:type="simple">FSUNS</named-content> • 6 ♂♂; Mountain Pindos, Katara Pass; <named-content xmlns:xlink="http://www.w3.org/1999/xlink" content-type="dwc:verbatimCoordinates" xlink:type="simple"><named-content content-type="geo-json" specific-use="{&#34;type&#34;:&#34;Point&#34;,&#34;coordinates&#34;:[21.229167,39.796667]}" id="NCID0EB6CK" xlink:type="simple">39°47'48"N, 21°13'45"E</named-content></named-content>; 1700 m a.s.l.; 20 May 1997; <named-content xmlns:xlink="http://www.w3.org/1999/xlink" content-type="dwc:institutional_code" xlink:type="simple">FSUNS</named-content> 01779, 01781 to 01785 • 3 ♀♀; same data as for preceding; <named-content xmlns:xlink="http://www.w3.org/1999/xlink" content-type="dwc:institutional_code" xlink:type="simple">FSUNS</named-content> 01786, 01787, 01780 • 1 ♀; Mountain Pindos, Katara Pass; <named-content xmlns:xlink="http://www.w3.org/1999/xlink" content-type="dwc:verbatimCoordinates" xlink:type="simple"><named-content content-type="geo-json" specific-use="{&#34;type&#34;:&#34;Point&#34;,&#34;coordinates&#34;:[21.183333,39.900000]}" id="NCID0EZ6CK" xlink:type="simple">39°54'00"N, 21°11'00"E</named-content></named-content>; 13 Jul. 1979; M. C. D Day, G. R. Else, D. Morgan leg.; <named-content xmlns:xlink="http://www.w3.org/1999/xlink" content-type="dwc:institutional_code" xlink:type="simple">NHMUK</named-content> • 1 ♂; Mountain Pindos, “Iznad Panagije” [Panagia]; <named-content xmlns:xlink="http://www.w3.org/1999/xlink" content-type="dwc:verbatimCoordinates" xlink:type="simple"><named-content content-type="geo-json" specific-use="{&#34;type&#34;:&#34;Point&#34;,&#34;coordinates&#34;:[21.328889,39.806944]}" id="NCID0EJADK" xlink:type="simple">39°48'25"N, 21°19'44"E</named-content></named-content>; 850 m a.s.l.; 15 May 2011; A. Vujić leg.; <named-content xmlns:xlink="http://www.w3.org/1999/xlink" content-type="dwc:institutional_code" xlink:type="simple">FSUNS</named-content> H38 • 15 ♂♂; Mountain Olympos, Litochoras-Prionia 3, “proplanak pored puta”; <named-content xmlns:xlink="http://www.w3.org/1999/xlink" content-type="dwc:verbatimCoordinates" xlink:type="simple"><named-content content-type="geo-json" specific-use="{&#34;type&#34;:&#34;Point&#34;,&#34;coordinates&#34;:[22.012778,40.076667]}" id="NCID0EZADK" xlink:type="simple">40°04'36"N, 22°00'46"E</named-content></named-content>; 17 May 2012; A. Vujić leg.; <named-content xmlns:xlink="http://www.w3.org/1999/xlink" content-type="dwc:institutional_code" xlink:type="simple">FSUNS</named-content> H82, H83, H86 to H90, H92, H93, H95 to H97, H99, I6, I7 • 1 ♂; Mountain Olympos, Litochoras-Prionia 3, “proplanak pored puta”; <named-content xmlns:xlink="http://www.w3.org/1999/xlink" content-type="dwc:verbatimCoordinates" xlink:type="simple"><named-content content-type="geo-json" specific-use="{&#34;type&#34;:&#34;Point&#34;,&#34;coordinates&#34;:[22.012778,40.076667]}" id="NCID0EJBDK" xlink:type="simple">40°04'36"N, 22°00'46"E</named-content></named-content>; 17 May 2012; <named-content xmlns:xlink="http://www.w3.org/1999/xlink" content-type="dwc:institutional_code" xlink:type="simple">FSUNS</named-content> H94 • 1 ♂; Mountain Olympos, Near Litochoro; <named-content xmlns:xlink="http://www.w3.org/1999/xlink" content-type="dwc:verbatimCoordinates" xlink:type="simple"><named-content content-type="geo-json" specific-use="{&#34;type&#34;:&#34;Point&#34;,&#34;coordinates&#34;:[22.478056,40.108333]}" id="NCID0EZBDK" xlink:type="simple">40°06'30"N, 22°28'41"E</named-content></named-content>; 21 May 2014; A. Vujić, J. Ačanski leg.; <named-content xmlns:xlink="http://www.w3.org/1999/xlink" content-type="dwc:institutional_code" xlink:type="simple">FSUNS</named-content> 06499 • 1 ♀; Mt Olympos, Litochoro; <named-content xmlns:xlink="http://www.w3.org/1999/xlink" content-type="dwc:verbatimCoordinates" xlink:type="simple"><named-content content-type="geo-json" specific-use="{&#34;type&#34;:&#34;Point&#34;,&#34;coordinates&#34;:[22.476944,40.111389]}" id="NCID0EJCDK" xlink:type="simple">40°06'41"N, 22°28'37"E</named-content></named-content>; 650 m a.s.l.; 17 May 2016; A. Vujić, J. Ačanski, M. Miličić, Z. Nedeljković leg.; <named-content xmlns:xlink="http://www.w3.org/1999/xlink" content-type="dwc:institutional_code" xlink:type="simple">FSUNS</named-content> 11679 • 8 ♂♂; Mountain Olympos, Litochoras-Prionia 4; <named-content xmlns:xlink="http://www.w3.org/1999/xlink" content-type="dwc:verbatimCoordinates" xlink:type="simple"><named-content content-type="geo-json" specific-use="{&#34;type&#34;:&#34;Point&#34;,&#34;coordinates&#34;:[22.468889,40.111944]}" id="NCID0EZCDK" xlink:type="simple">40°06'43"N, 22°28'08"E</named-content></named-content>; 18 May 2011; A. Vujić leg.; <named-content xmlns:xlink="http://www.w3.org/1999/xlink" content-type="dwc:institutional_code" xlink:type="simple">FSUNS</named-content> I11 to I14, I17, I20 to I22 • 2 ♀♀; same data as for preceding; <named-content xmlns:xlink="http://www.w3.org/1999/xlink" content-type="dwc:institutional_code" xlink:type="simple">FSUNS</named-content> I15, I16.</p><p>Italy • 1 ♀; Sicily, Etna, Rifugio Filiciusa; <named-content xmlns:xlink="http://www.w3.org/1999/xlink" content-type="dwc:verbatimCoordinates" xlink:type="simple"><named-content content-type="geo-json" specific-use="{&#34;type&#34;:&#34;Point&#34;,&#34;coordinates&#34;:[15.047500,37.720556]}" id="NCID0ETDDK" xlink:type="simple">37°43'14"N, 15°02'51"E</named-content></named-content>; 1400–1500 m a.s.l.; 22–28 Jul. 1961; V. S. van der Goot leg.; <named-content xmlns:xlink="http://www.w3.org/1999/xlink" content-type="dwc:institutional_code" xlink:type="simple">NBCN</named-content> • 1 ♂; Toscana, Florence, Careggi; <named-content xmlns:xlink="http://www.w3.org/1999/xlink" content-type="dwc:verbatimCoordinates" xlink:type="simple"><named-content content-type="geo-json" specific-use="{&#34;type&#34;:&#34;Point&#34;,&#34;coordinates&#34;:[11.251944,43.812500]}" id="NCID0EDEDK" xlink:type="simple">43°48'45"N, 11°15'07"E</named-content></named-content>; 19 May 1986; <named-content xmlns:xlink="http://www.w3.org/1999/xlink" content-type="dwc:institutional_code" xlink:type="simple">NBCN</named-content> • 2 ♂♂; Piedmont, Colle di Sestrieres; <named-content xmlns:xlink="http://www.w3.org/1999/xlink" content-type="dwc:verbatimCoordinates" xlink:type="simple"><named-content content-type="geo-json" specific-use="{&#34;type&#34;:&#34;Point&#34;,&#34;coordinates&#34;:[6.883333,44.950000]}" id="NCID0ETEDK" xlink:type="simple">44°57'00"N, 6°52'60"E</named-content></named-content>; 1800/2100 m a.s.l.; 23–31 Jul. 1837; Zerny leg.; <named-content xmlns:xlink="http://www.w3.org/1999/xlink" content-type="dwc:institutional_code" xlink:type="simple">NHMW</named-content>.</p><p>MONTENEGRO • 1 ♂; Lovćen, Lovćen 1; <named-content xmlns:xlink="http://www.w3.org/1999/xlink" content-type="dwc:verbatimCoordinates" xlink:type="simple"><named-content content-type="geo-json" specific-use="{&#34;type&#34;:&#34;Point&#34;,&#34;coordinates&#34;:[18.898333,42.383056]}" id="NCID0EFFDK" xlink:type="simple">42°22'59"N, 18°53'54"E</named-content></named-content>; 17 May 2018; A. Vujić, A. Šebić, M. Ranković leg.; <named-content xmlns:xlink="http://www.w3.org/1999/xlink" content-type="dwc:institutional_code" xlink:type="simple">FSUNS</named-content> 19017 • 1 ♂; Boka Kotorska, Morinj; <named-content xmlns:xlink="http://www.w3.org/1999/xlink" content-type="dwc:verbatimCoordinates" xlink:type="simple"><named-content content-type="geo-json" specific-use="{&#34;type&#34;:&#34;Point&#34;,&#34;coordinates&#34;:[18.648889,42.490278]}" id="NCID0EVFDK" xlink:type="simple">42°29'25"N, 18°38'56"E</named-content></named-content>; 16–18 May 1998; <named-content xmlns:xlink="http://www.w3.org/1999/xlink" content-type="dwc:institutional_code" xlink:type="simple">FSUNS</named-content> 03600 • 1 ♂; same data as for preceding; 18–19 May 1998; <named-content xmlns:xlink="http://www.w3.org/1999/xlink" content-type="dwc:institutional_code" xlink:type="simple">FSUNS</named-content> 03601 • 2 ♀♀; same data as for preceding; <named-content xmlns:xlink="http://www.w3.org/1999/xlink" content-type="dwc:institutional_code" xlink:type="simple">FSUNS</named-content> 03602, 03603.</p><p>Kazakhstan • 1 ♀; East Kazakhstan, Markakol’ District, 20 km N settlement Alekseevka, Souther slop of Matobaj Mountain range; <named-content xmlns:xlink="http://www.w3.org/1999/xlink" content-type="dwc:verbatimCoordinates" xlink:type="simple"><named-content content-type="geo-json" specific-use="{&#34;type&#34;:&#34;Point&#34;,&#34;coordinates&#34;:[85.950000,48.706111]}" id="NCID0EXGDK" xlink:type="simple">48°42'22"N, 85°57'00"E</named-content></named-content>; 2318 m a.s.l.; 6 Jul. 1996; V. Zinchenko leg.; <named-content xmlns:xlink="http://www.w3.org/1999/xlink" content-type="dwc:institutional_code" xlink:type="simple">SZMN</named-content> • 1 ♀; Kazakhstan, 9 km S settlement Karaoj, Kyzyl-Tass Mountain; 29 Jun. 1996; V. Zinchenko leg.; <named-content xmlns:xlink="http://www.w3.org/1999/xlink" content-type="dwc:institutional_code" xlink:type="simple">SZMN</named-content>.</p><p>NORTH MACEDONIA • 1 ♂; Kožuf, Golema poljana; <named-content xmlns:xlink="http://www.w3.org/1999/xlink" content-type="dwc:verbatimCoordinates" xlink:type="simple"><named-content content-type="geo-json" specific-use="{&#34;type&#34;:&#34;Point&#34;,&#34;coordinates&#34;:[22.201389,41.181667]}" id="NCID0ERHDK" xlink:type="simple">41°10'54"N, 22°12'05"E</named-content></named-content>; 15 Jun. 1955; <named-content xmlns:xlink="http://www.w3.org/1999/xlink" content-type="dwc:institutional_code" xlink:type="simple">FSUNS</named-content> 00165 • 1 ♂; same data as for preceding; 18 Jun. 1956; <named-content xmlns:xlink="http://www.w3.org/1999/xlink" content-type="dwc:institutional_code" xlink:type="simple">FSUNS</named-content> 00166 • 5 ♂♂; Kožuf, Golema poljana; <named-content xmlns:xlink="http://www.w3.org/1999/xlink" content-type="dwc:verbatimCoordinates" xlink:type="simple"><named-content content-type="geo-json" specific-use="{&#34;type&#34;:&#34;Point&#34;,&#34;coordinates&#34;:[22.201389,41.181667]}" id="NCID0EJIDK" xlink:type="simple">41°10'54"N, 22°12'05"E</named-content></named-content>; 14 Jun. 1975; <named-content xmlns:xlink="http://www.w3.org/1999/xlink" content-type="dwc:institutional_code" xlink:type="simple">FSUNS</named-content> 00154, 00156 to 00158, 00162 • 1 ♀; Kožuf, Golema poljana; <named-content xmlns:xlink="http://www.w3.org/1999/xlink" content-type="dwc:verbatimCoordinates" xlink:type="simple"><named-content content-type="geo-json" specific-use="{&#34;type&#34;:&#34;Point&#34;,&#34;coordinates&#34;:[22.201389,41.181667]}" id="NCID0EZIDK" xlink:type="simple">41°10'54"N, 22°12'05"E</named-content></named-content>; 15 Jun. 1968; <named-content xmlns:xlink="http://www.w3.org/1999/xlink" content-type="dwc:institutional_code" xlink:type="simple">FSUNS</named-content> 00167 • 2 ♀♀; same data as for preceding; 17 Jun. 1956; <named-content xmlns:xlink="http://www.w3.org/1999/xlink" content-type="dwc:institutional_code" xlink:type="simple">FSUNS</named-content> 00168, 00169 • 6 ♀♀; Kožuf, Golema poljana; <named-content xmlns:xlink="http://www.w3.org/1999/xlink" content-type="dwc:verbatimCoordinates" xlink:type="simple"><named-content content-type="geo-json" specific-use="{&#34;type&#34;:&#34;Point&#34;,&#34;coordinates&#34;:[22.201389,41.181667]}" id="NCID0ERJDK" xlink:type="simple">41°10'54"N, 22°12'05"E</named-content></named-content>; 14 Jun. 1975; <named-content xmlns:xlink="http://www.w3.org/1999/xlink" content-type="dwc:institutional_code" xlink:type="simple">FSUNS</named-content> 00155, 00159 to 00161, 00163, 00164 • 2 ♀♀; Kožuf; <named-content xmlns:xlink="http://www.w3.org/1999/xlink" content-type="dwc:verbatimCoordinates" xlink:type="simple"><named-content content-type="geo-json" specific-use="{&#34;type&#34;:&#34;Point&#34;,&#34;coordinates&#34;:[21.512500,41.427222]}" id="NCID0EBKDK" xlink:type="simple">41°25'38"N, 21°30'45"E</named-content></named-content>; 14 Jun. 1975; <named-content xmlns:xlink="http://www.w3.org/1999/xlink" content-type="dwc:institutional_code" xlink:type="simple">FSUNS</named-content> 00152, 00153.</p><p>Russia • 1 ♂; Sarepta, “Russia, RUS, Sarepta, now a suburb of Volgograd city (Christoph)”; <named-content xmlns:xlink="http://www.w3.org/1999/xlink" content-type="dwc:verbatimCoordinates" xlink:type="simple"><named-content content-type="geo-json" specific-use="{&#34;type&#34;:&#34;Point&#34;,&#34;coordinates&#34;:[44.483611,48.527778]}" id="NCID0ETKDK" xlink:type="simple">48°31'40"N, 44°29'01"E</named-content></named-content>; <named-content xmlns:xlink="http://www.w3.org/1999/xlink" content-type="dwc:institutional_code" xlink:type="simple">ZHMB</named-content> 02501 • 4 ♀♀; same data as for preceding; <named-content xmlns:xlink="http://www.w3.org/1999/xlink" content-type="dwc:institutional_code" xlink:type="simple">ZHMB</named-content> 02500, 02502, 02508, 02509 • 32 ♂♂; Altai, 10 km S-W of Katanda; <named-content xmlns:xlink="http://www.w3.org/1999/xlink" content-type="dwc:verbatimCoordinates" xlink:type="simple"><named-content content-type="geo-json" specific-use="{&#34;type&#34;:&#34;Point&#34;,&#34;coordinates&#34;:[86.122500,50.114167]}" id="NCID0ELLDK" xlink:type="simple">50°06'51"N, 86°07'21"E</named-content></named-content>; 6 Jul. 1983; A. Barkalov leg.; <named-content xmlns:xlink="http://www.w3.org/1999/xlink" content-type="dwc:institutional_code" xlink:type="simple">SZMN</named-content> • 9 ♀♀; same data as for preceding; <named-content xmlns:xlink="http://www.w3.org/1999/xlink" content-type="dwc:institutional_code" xlink:type="simple">SZMN</named-content> • 1 ♂; SW Altai, Katun valley 10 km W Katanda; <named-content xmlns:xlink="http://www.w3.org/1999/xlink" content-type="dwc:verbatimCoordinates" xlink:type="simple"><named-content content-type="geo-json" specific-use="{&#34;type&#34;:&#34;Point&#34;,&#34;coordinates&#34;:[86.113889,50.162778]}" id="NCID0ECMDK" xlink:type="simple">50°09'46"N, 86°06'50"E</named-content></named-content>; 7 Jul. 1983; H. Hippa leg.; <named-content xmlns:xlink="http://www.w3.org/1999/xlink" content-type="dwc:institutional_code" xlink:type="simple">MZH</named-content> • 1 ♂; same data as for preceding; 22–27 Jun. 1983; <named-content xmlns:xlink="http://www.w3.org/1999/xlink" content-type="dwc:institutional_code" xlink:type="simple">MZH</named-content>; “exp. Mikkola, Hippa et Jalava” • 1 ♂; Altai, Kurayskaya Step’; <named-content xmlns:xlink="http://www.w3.org/1999/xlink" content-type="dwc:verbatimCoordinates" xlink:type="simple"><named-content content-type="geo-json" specific-use="{&#34;type&#34;:&#34;Point&#34;,&#34;coordinates&#34;:[87.800000,50.200000]}" id="NCID0E1MDK" xlink:type="simple">50°12'00"N, 87°47'60"E</named-content></named-content>; 1662 m a.s.l.; 9 Jul. 2006; A. Barkalov leg.; <named-content xmlns:xlink="http://www.w3.org/1999/xlink" content-type="dwc:institutional_code" xlink:type="simple">SZMN</named-content> • 17 specimens; Altai, Terekta; <named-content xmlns:xlink="http://www.w3.org/1999/xlink" content-type="dwc:verbatimCoordinates" xlink:type="simple"><named-content content-type="geo-json" specific-use="{&#34;type&#34;:&#34;Point&#34;,&#34;coordinates&#34;:[85.970000,50.270000]}" id="NCID0EJNDK" xlink:type="simple">50°16'12"N, 85°58'12"E</named-content></named-content>; 1098 m a.s.l.; Jun. 1973; <named-content xmlns:xlink="http://www.w3.org/1999/xlink" content-type="dwc:institutional_code" xlink:type="simple">SZMN</named-content> • 1 ♂; Tuva, Erzin river; <named-content xmlns:xlink="http://www.w3.org/1999/xlink" content-type="dwc:verbatimCoordinates" xlink:type="simple"><named-content content-type="geo-json" specific-use="{&#34;type&#34;:&#34;Point&#34;,&#34;coordinates&#34;:[95.500000,50.320000]}" id="NCID0EYNDK" xlink:type="simple">50°19'12"N, 95°30'00"E</named-content></named-content>; 1288 m a.s.l.; 27 Jun.–1. Jul. 1989; D. Logunov leg.; <named-content xmlns:xlink="http://www.w3.org/1999/xlink" content-type="dwc:institutional_code" xlink:type="simple">SZMN</named-content> • 16 ♀♀; same data as for preceding; <named-content xmlns:xlink="http://www.w3.org/1999/xlink" content-type="dwc:institutional_code" xlink:type="simple">SZMN</named-content> • 2 ♂♂; Tuva, Tere Khol’ Lake; <named-content xmlns:xlink="http://www.w3.org/1999/xlink" content-type="dwc:verbatimCoordinates" xlink:type="simple"><named-content content-type="geo-json" specific-use="{&#34;type&#34;:&#34;Point&#34;,&#34;coordinates&#34;:[97.333889,50.703056]}" id="NCID0EPODK" xlink:type="simple">50°42'11"N, 97°20'2"E</named-content></named-content>; 27 Jun.–1 Jul. 1989; D. Logunov leg.; <named-content xmlns:xlink="http://www.w3.org/1999/xlink" content-type="dwc:institutional_code" xlink:type="simple">SZMN</named-content> • 1 specimen; Altai, Tuyekta; <named-content xmlns:xlink="http://www.w3.org/1999/xlink" content-type="dwc:verbatimCoordinates" xlink:type="simple"><named-content content-type="geo-json" specific-use="{&#34;type&#34;:&#34;Point&#34;,&#34;coordinates&#34;:[85.830000,50.850000]}" id="NCID0E5ODK" xlink:type="simple">50°51'00"N, 85°49'48"E</named-content></named-content>; 944 m a.s.l.; Jun. 1979; <named-content xmlns:xlink="http://www.w3.org/1999/xlink" content-type="dwc:institutional_code" xlink:type="simple">SZMN</named-content> • 2 specimens; Tuva, Chagytay; <named-content xmlns:xlink="http://www.w3.org/1999/xlink" content-type="dwc:verbatimCoordinates" xlink:type="simple"><named-content content-type="geo-json" specific-use="{&#34;type&#34;:&#34;Point&#34;,&#34;coordinates&#34;:[94.646389,50.975000]}" id="NCID0ENPDK" xlink:type="simple">50°58'30"N, 94°38'47"E</named-content></named-content>; 1963; <named-content xmlns:xlink="http://www.w3.org/1999/xlink" content-type="dwc:institutional_code" xlink:type="simple">SZMN</named-content> • 1 specimen; Altai, Baragash; <named-content xmlns:xlink="http://www.w3.org/1999/xlink" content-type="dwc:verbatimCoordinates" xlink:type="simple"><named-content content-type="geo-json" specific-use="{&#34;type&#34;:&#34;Point&#34;,&#34;coordinates&#34;:[85.210000,51.280000]}" id="NCID0E3PDK" xlink:type="simple">51°16'48"N, 85°12'36"E</named-content></named-content>; 927 m a.s.l.; Jun. 1973; <named-content xmlns:xlink="http://www.w3.org/1999/xlink" content-type="dwc:institutional_code" xlink:type="simple">SZMN</named-content> • 2 ♀♀; Altaj, Erlagol; <named-content xmlns:xlink="http://www.w3.org/1999/xlink" content-type="dwc:verbatimCoordinates" xlink:type="simple"><named-content content-type="geo-json" specific-use="{&#34;type&#34;:&#34;Point&#34;,&#34;coordinates&#34;:[86.089444,51.372500]}" id="NCID0ELQDK" xlink:type="simple">51°22'21"N, 86°05'22"E</named-content></named-content>; 27 Jun. 1995; <named-content xmlns:xlink="http://www.w3.org/1999/xlink" content-type="dwc:institutional_code" xlink:type="simple">FSUNS</named-content> 00171, 00173 • 3 ♂♂; Altaj, Erlagol; <named-content xmlns:xlink="http://www.w3.org/1999/xlink" content-type="dwc:verbatimCoordinates" xlink:type="simple"><named-content content-type="geo-json" specific-use="{&#34;type&#34;:&#34;Point&#34;,&#34;coordinates&#34;:[86.091389,51.373056]}" id="NCID0E2QDK" xlink:type="simple">51°22'23"N, 86°05'29"E</named-content></named-content>; 27 Jun. 1995; A. Tepavčević leg.; <named-content xmlns:xlink="http://www.w3.org/1999/xlink" content-type="dwc:institutional_code" xlink:type="simple">FSUNS</named-content> 00170, 00172, 02476 • 1 ♀; same data as for preceding; <named-content xmlns:xlink="http://www.w3.org/1999/xlink" content-type="dwc:institutional_code" xlink:type="simple">FSUNS</named-content> 02477 • 1 ♂; Gornyi Altai, Turochaksky r-n kordon Obogo; <named-content xmlns:xlink="http://www.w3.org/1999/xlink" content-type="dwc:verbatimCoordinates" xlink:type="simple"><named-content content-type="geo-json" specific-use="{&#34;type&#34;:&#34;Point&#34;,&#34;coordinates&#34;:[87.095833,51.596389]}" id="NCID0ETRDK" xlink:type="simple">51°35'47"N, 87°05'45"E</named-content></named-content>; 950 m a.s.l.; 15 Jun. 2003; D. Kropačeva leg.; <named-content xmlns:xlink="http://www.w3.org/1999/xlink" content-type="dwc:institutional_code" xlink:type="simple">SZMN</named-content> 22631 • 18 ♂♂; Altai mountains, Teletskoye Lake; <named-content xmlns:xlink="http://www.w3.org/1999/xlink" content-type="dwc:verbatimCoordinates" xlink:type="simple"><named-content content-type="geo-json" specific-use="{&#34;type&#34;:&#34;Point&#34;,&#34;coordinates&#34;:[87.561944,51.688889]}" id="NCID0EDSDK" xlink:type="simple">51°41'20"N, 87°33'43"E</named-content></named-content>; 23–25 Jun. 2013; A. Vujić, S. Radenković leg.; <named-content xmlns:xlink="http://www.w3.org/1999/xlink" content-type="dwc:institutional_code" xlink:type="simple">FSUNS</named-content> NJ56, NJ57, NJ59 to NJ62, NJ64 to NJ71, NJ73 to NJ75, NJ77 • 5 ♀♀; same data as for preceding; <named-content xmlns:xlink="http://www.w3.org/1999/xlink" content-type="dwc:institutional_code" xlink:type="simple">FSUNS</named-content> NJ63, NJ72, NJ76, NJ78, NJ79 • 2 ♂♂; Altai, Turochaksky r-n, Teletskoe Lake, 14 km S of Iogach; <named-content xmlns:xlink="http://www.w3.org/1999/xlink" content-type="dwc:verbatimCoordinates" xlink:type="simple"><named-content content-type="geo-json" specific-use="{&#34;type&#34;:&#34;Point&#34;,&#34;coordinates&#34;:[87.300000,51.700000]}" id="NCID0E2SDK" xlink:type="simple">51°42'0"N, 87°17'60"E</named-content></named-content>; 598 m a.s.l.; 27 Jun. 2006; V. Zinchenko leg.; <named-content xmlns:xlink="http://www.w3.org/1999/xlink" content-type="dwc:institutional_code" xlink:type="simple">SZMN</named-content> • 2 ♀♀; same data as for preceding; <named-content xmlns:xlink="http://www.w3.org/1999/xlink" content-type="dwc:institutional_code" xlink:type="simple">SZMN</named-content> • 1 ♀; Mountain Ural, Orenburg; <named-content xmlns:xlink="http://www.w3.org/1999/xlink" content-type="dwc:verbatimCoordinates" xlink:type="simple"><named-content content-type="geo-json" specific-use="{&#34;type&#34;:&#34;Point&#34;,&#34;coordinates&#34;:[54.998056,51.770000]}" id="NCID0ESTDK" xlink:type="simple">51°46'12"N, 54°59'53"E</named-content></named-content>; <named-content xmlns:xlink="http://www.w3.org/1999/xlink" content-type="dwc:institutional_code" xlink:type="simple">ZHMB</named-content> 02519 • 15 ♂♂; Siberia, Altaya, Teletskoe Lake; <named-content xmlns:xlink="http://www.w3.org/1999/xlink" content-type="dwc:verbatimCoordinates" xlink:type="simple"><named-content content-type="geo-json" specific-use="{&#34;type&#34;:&#34;Point&#34;,&#34;coordinates&#34;:[87.300000,51.783333]}" id="NCID0ECUDK" xlink:type="simple">51°46'60"N, 87°18'00"E</named-content></named-content>; 24–19 Jun. 2006; A. Barkalov, V. Zinchenko leg.; <named-content xmlns:xlink="http://www.w3.org/1999/xlink" content-type="dwc:institutional_code" xlink:type="simple">SZMN</named-content> • 6 ♀♀; same data as for preceding; <named-content xmlns:xlink="http://www.w3.org/1999/xlink" content-type="dwc:institutional_code" xlink:type="simple">SZMN</named-content> • 2 ♂♂; same data as for preceding; 27 Jun. 2006; J. T. Smit leg.; <named-content xmlns:xlink="http://www.w3.org/1999/xlink" content-type="dwc:institutional_code" xlink:type="simple">FSUNS</named-content> 03972, 03973 • 1 ♀; same data as for preceding; 24 Jun. 2006; <named-content xmlns:xlink="http://www.w3.org/1999/xlink" content-type="dwc:institutional_code" xlink:type="simple">FSUNS</named-content> 03974 • 1 ♂; Siberia, Republic Alatai, Teletskoe lake, Artybash.; <named-content xmlns:xlink="http://www.w3.org/1999/xlink" content-type="dwc:verbatimCoordinates" xlink:type="simple"><named-content content-type="geo-json" specific-use="{&#34;type&#34;:&#34;Point&#34;,&#34;coordinates&#34;:[87.249444,51.799167]}" id="NCID0EKVDK" xlink:type="simple">51°47'57"N, 87°14'58"E</named-content></named-content>; 25 Jun. 1990; G. Ståhls leg.; <named-content xmlns:xlink="http://www.w3.org/1999/xlink" content-type="dwc:institutional_code" xlink:type="simple">MZH</named-content> • 8 ♂♂; Altai, Teletskoe Lake, Artibash; <named-content xmlns:xlink="http://www.w3.org/1999/xlink" content-type="dwc:verbatimCoordinates" xlink:type="simple"><named-content content-type="geo-json" specific-use="{&#34;type&#34;:&#34;Point&#34;,&#34;coordinates&#34;:[87.249444,51.799167]}" id="NCID0E1VDK" xlink:type="simple">51°47'57"N, 87°14'58"E</named-content></named-content>; 12 Jun. 1990; A. Barkalov, Čekanov leg.; <named-content xmlns:xlink="http://www.w3.org/1999/xlink" content-type="dwc:institutional_code" xlink:type="simple">SZMN</named-content> • 1 ♀; same data as for preceding; <named-content xmlns:xlink="http://www.w3.org/1999/xlink" content-type="dwc:institutional_code" xlink:type="simple">SZMN</named-content> • 17 ♂♂; same data as for preceding; 11–25 Jun. 1990; <named-content xmlns:xlink="http://www.w3.org/1999/xlink" content-type="dwc:institutional_code" xlink:type="simple">SZMN</named-content> • 8 ♀♀; same data as for preceding; <named-content xmlns:xlink="http://www.w3.org/1999/xlink" content-type="dwc:institutional_code" xlink:type="simple">SZMN</named-content> • 13 ♂♂; same data as for preceding; 18–20 Jun. 1990; <named-content xmlns:xlink="http://www.w3.org/1999/xlink" content-type="dwc:institutional_code" xlink:type="simple">SZMN</named-content> • 10 ♀♀; same data as for preceding; <named-content xmlns:xlink="http://www.w3.org/1999/xlink" content-type="dwc:institutional_code" xlink:type="simple">SZMN</named-content> • 1 ♀; same data as for preceding; 23 Jul. 1979; <named-content xmlns:xlink="http://www.w3.org/1999/xlink" content-type="dwc:institutional_code" xlink:type="simple">SZMN</named-content> • 82 specimens; same data as for preceding; Jun. 1979; <named-content xmlns:xlink="http://www.w3.org/1999/xlink" content-type="dwc:institutional_code" xlink:type="simple">SZMN</named-content> • 1 ♂; Altaj, Gorno-Altaysk; <named-content xmlns:xlink="http://www.w3.org/1999/xlink" content-type="dwc:verbatimCoordinates" xlink:type="simple"><named-content content-type="geo-json" specific-use="{&#34;type&#34;:&#34;Point&#34;,&#34;coordinates&#34;:[85.955278,51.952222]}" id="NCID0ECYDK" xlink:type="simple">51°57'08"N, 85°57'19"E</named-content></named-content>; 21 Jun. 1983; <named-content xmlns:xlink="http://www.w3.org/1999/xlink" content-type="dwc:institutional_code" xlink:type="simple">MZH</named-content>; “exp. Mikkola, Hippa et Jalava” • 152 specimens; Altai, Gorno-Altaysk; <named-content xmlns:xlink="http://www.w3.org/1999/xlink" content-type="dwc:verbatimCoordinates" xlink:type="simple"><named-content content-type="geo-json" specific-use="{&#34;type&#34;:&#34;Point&#34;,&#34;coordinates&#34;:[85.955278,51.952222]}" id="NCID0ESYDK" xlink:type="simple">51°57'08"N, 85°57'19"E</named-content></named-content>; Jun.–Jul. 1979; A. Barkalov leg.; <named-content xmlns:xlink="http://www.w3.org/1999/xlink" content-type="dwc:institutional_code" xlink:type="simple">SZMN</named-content> • 2 ♂♂; same data as for preceding; 22 Jun. 1983; <named-content xmlns:xlink="http://www.w3.org/1999/xlink" content-type="dwc:institutional_code" xlink:type="simple">SZMN</named-content> • 3 ♀♀; same data as for preceding; <named-content xmlns:xlink="http://www.w3.org/1999/xlink" content-type="dwc:institutional_code" xlink:type="simple">SZMN</named-content> • 1 ♂; Altai Republic; <named-content xmlns:xlink="http://www.w3.org/1999/xlink" content-type="dwc:verbatimCoordinates" xlink:type="simple"><named-content content-type="geo-json" specific-use="{&#34;type&#34;:&#34;Point&#34;,&#34;coordinates&#34;:[83.000000,52.500000]}" id="NCID0ESZDK" xlink:type="simple">52°30'00"N, 83°00'00"E</named-content></named-content>; 25 Jun. 1979; <named-content xmlns:xlink="http://www.w3.org/1999/xlink" content-type="dwc:institutional_code" xlink:type="simple">NBCN</named-content> • 1 ♀; same data as for preceding; <named-content xmlns:xlink="http://www.w3.org/1999/xlink" content-type="dwc:institutional_code" xlink:type="simple">NBCN</named-content> • 2 ♂♂; Sayan Mountains, Abaza; <named-content xmlns:xlink="http://www.w3.org/1999/xlink" content-type="dwc:verbatimCoordinates" xlink:type="simple"><named-content content-type="geo-json" specific-use="{&#34;type&#34;:&#34;Point&#34;,&#34;coordinates&#34;:[90.090833,52.688056]}" id="NCID0EK1DK" xlink:type="simple">52°41'17"N, 90°05'27"E</named-content></named-content>; 30 May–11 Jun. 1981; A. Barkalov, T. Varlamova leg.; <named-content xmlns:xlink="http://www.w3.org/1999/xlink" content-type="dwc:institutional_code" xlink:type="simple">SZMN</named-content> • 7 specimens; same data as for preceding; Jun. 1969; <named-content xmlns:xlink="http://www.w3.org/1999/xlink" content-type="dwc:institutional_code" xlink:type="simple">SZMN</named-content> • 2 specimens; Novosibirsk; <named-content xmlns:xlink="http://www.w3.org/1999/xlink" content-type="dwc:verbatimCoordinates" xlink:type="simple"><named-content content-type="geo-json" specific-use="{&#34;type&#34;:&#34;Point&#34;,&#34;coordinates&#34;:[82.859167,55.115556]}" id="NCID0EB2DK" xlink:type="simple">55°06'56"N, 82°51'33"E</named-content></named-content>; 1972–1974; <named-content xmlns:xlink="http://www.w3.org/1999/xlink" content-type="dwc:institutional_code" xlink:type="simple">SZMN</named-content> • 1 specimen; Tuva, Sosnovka; <named-content xmlns:xlink="http://www.w3.org/1999/xlink" content-type="dwc:verbatimCoordinates" xlink:type="simple"><named-content content-type="geo-json" specific-use="{&#34;type&#34;:&#34;Point&#34;,&#34;coordinates&#34;:[51.245556,56.305000]}" id="NCID0EQ2DK" xlink:type="simple">56°18'18"N, 51°14'44"E</named-content></named-content>; 1949; <named-content xmlns:xlink="http://www.w3.org/1999/xlink" content-type="dwc:institutional_code" xlink:type="simple">SZMN</named-content>.</p><p>Spain • 1 ♂; Sierra Nevada, second valley; <named-content xmlns:xlink="http://www.w3.org/1999/xlink" content-type="dwc:verbatimCoordinates" xlink:type="simple"><named-content content-type="geo-json" specific-use="{&#34;type&#34;:&#34;Point&#34;,&#34;coordinates&#34;:[-3.455278,37.102778]}" id="NCID0EB3DK" xlink:type="simple">37°06'10"N, 3°27'19"W</named-content></named-content>; 1430 m a.s.l.; 17 Jun. 2014; A. Vujić, S. Radenković, C. Pérez-Bañón leg.; <named-content xmlns:xlink="http://www.w3.org/1999/xlink" content-type="dwc:institutional_code" xlink:type="simple">FSUNS</named-content> 07410 • 3 ♂♂; Sierra Nevada, Ski Centar Sierra Nevada; <named-content xmlns:xlink="http://www.w3.org/1999/xlink" content-type="dwc:verbatimCoordinates" xlink:type="simple"><named-content content-type="geo-json" specific-use="{&#34;type&#34;:&#34;Point&#34;,&#34;coordinates&#34;:[-3.419444,37.112500]}" id="NCID0ER3DK" xlink:type="simple">37°06'45"N, 3°25'10"W</named-content></named-content>; 2190 m a.s.l.; 16 Jun. 2014; A. Vujić, S. Radenković, C. Pérez-Bañón leg.; <named-content xmlns:xlink="http://www.w3.org/1999/xlink" content-type="dwc:institutional_code" xlink:type="simple">FSUNS</named-content> 07275, 07287, 07302 • 1 ♂; prov. Granada Sierra Nevada ri. Valetta; <named-content xmlns:xlink="http://www.w3.org/1999/xlink" content-type="dwc:verbatimCoordinates" xlink:type="simple"><named-content content-type="geo-json" specific-use="{&#34;type&#34;:&#34;Point&#34;,&#34;coordinates&#34;:[-3.492222,37.115278]}" id="NCID0EB4DK" xlink:type="simple">37°06'55"N, 3°29'32"W</named-content></named-content>; 1 Jun. 1982; <named-content xmlns:xlink="http://www.w3.org/1999/xlink" content-type="dwc:institutional_code" xlink:type="simple">NBCN</named-content> • 11 ♂♂; Sierra Nevada, First valley; <named-content xmlns:xlink="http://www.w3.org/1999/xlink" content-type="dwc:verbatimCoordinates" xlink:type="simple"><named-content content-type="geo-json" specific-use="{&#34;type&#34;:&#34;Point&#34;,&#34;coordinates&#34;:[-3.445556,37.127778]}" id="NCID0ER4DK" xlink:type="simple">37°07'40"N, 3°26'44"W</named-content></named-content>; 1630 m a.s.l.; 17 Jun. 2014; A. Vujić, S. Radenković, C. Pérez-Bañón leg.; <named-content xmlns:xlink="http://www.w3.org/1999/xlink" content-type="dwc:institutional_code" xlink:type="simple">FSUNS</named-content> 07325, 07326, 07328, 07338, 07342, 07344, 07358, 07368, 07371, 07373, 07384 • 10 ♀♀; same data as for preceding; <named-content xmlns:xlink="http://www.w3.org/1999/xlink" content-type="dwc:institutional_code" xlink:type="simple">FSUNS</named-content> 07324, 07340, 07341, 07343, 07355, 07375, 07381, 07385, 07392, 07401 • 4 ♂♂; Sierra Nevada, road to hotel Duque; <named-content xmlns:xlink="http://www.w3.org/1999/xlink" content-type="dwc:verbatimCoordinates" xlink:type="simple"><named-content content-type="geo-json" specific-use="{&#34;type&#34;:&#34;Point&#34;,&#34;coordinates&#34;:[-3.429444,37.138056]}" id="NCID0EJ5DK" xlink:type="simple">37°08'17"N 3°25'46"W</named-content></named-content>; 16 Jun. 2014; A. Vujić, S. Radenković, C. Pérez-Bañón leg.; <named-content xmlns:xlink="http://www.w3.org/1999/xlink" content-type="dwc:institutional_code" xlink:type="simple">FSUNS</named-content> 07248, 07251, 07255, 07256 • 3 ♀♀; same data as for preceding; <named-content xmlns:xlink="http://www.w3.org/1999/xlink" content-type="dwc:institutional_code" xlink:type="simple">FSUNS</named-content> 07262, 07263, 07265 • 1 ♂; Sierra Nevada Lugros, Horcajo del Camarate; <named-content xmlns:xlink="http://www.w3.org/1999/xlink" content-type="dwc:verbatimCoordinates" xlink:type="simple"><named-content content-type="geo-json" specific-use="{&#34;type&#34;:&#34;Point&#34;,&#34;coordinates&#34;:[-3.253611,37.197222]}" id="NCID0EB6DK" xlink:type="simple">37°11'50"N, 3°15'13"W</named-content></named-content>; 1370 m a.s.l.; 18 Jun. 2014; A. Vujić, S. Radenković, C. Pérez-Bañón leg.; <named-content xmlns:xlink="http://www.w3.org/1999/xlink" content-type="dwc:institutional_code" xlink:type="simple">FSUNS</named-content> 07428 • 1 ♂; Andalusia, Sierra de Baza, Prados del Roy; <named-content xmlns:xlink="http://www.w3.org/1999/xlink" content-type="dwc:verbatimCoordinates" xlink:type="simple"><named-content content-type="geo-json" specific-use="{&#34;type&#34;:&#34;Point&#34;,&#34;coordinates&#34;:[-2.851667,37.375833]}" id="NCID0ER6DK" xlink:type="simple">37°22'33"N, 2°51'06"W</named-content></named-content>; 2000/2100 m a.s.l.; 9 Jun. 2003; D. Doczkal leg.; <abbrev xmlns:xlink="http://www.w3.org/1999/xlink" xlink:title="Dieter Doczkal collection, Munich, Germany" id="ABBRID0EW6DK" xlink:type="simple">D. D. coll</abbrev>. 04805 • 1 ♀; same data as for preceding; <abbrev xmlns:xlink="http://www.w3.org/1999/xlink" xlink:title="Dieter Doczkal collection, Munich, Germany" id="ABBRID0E16DK" xlink:type="simple">D. D. coll</abbrev>. 04808 • 2 ♂♂; Andalusia, Sierra de Baza, Santa Barbara; <named-content xmlns:xlink="http://www.w3.org/1999/xlink" content-type="dwc:verbatimCoordinates" xlink:type="simple"><named-content content-type="geo-json" specific-use="{&#34;type&#34;:&#34;Point&#34;,&#34;coordinates&#34;:[-2.845278,37.387778]}" id="NCID0EBAEK" xlink:type="simple">37°23'16"N, 2°50'43"W</named-content></named-content>; 1890 m a.s.l.; 9 Jun. 2003; D. Doczkal leg.; <abbrev xmlns:xlink="http://www.w3.org/1999/xlink" xlink:title="Dieter Doczkal collection, Munich, Germany" id="ABBRID0EGAEK" xlink:type="simple">D. D. coll</abbrev>. 04806, 04807 • 1 ♀; La Corte; <named-content xmlns:xlink="http://www.w3.org/1999/xlink" content-type="dwc:verbatimCoordinates" xlink:type="simple"><named-content content-type="geo-json" specific-use="{&#34;type&#34;:&#34;Point&#34;,&#34;coordinates&#34;:[-6.819167,37.961389]}" id="NCID0ENAEK" xlink:type="simple">37°57'41"N, 6°49'09"W</named-content></named-content>; 28 Apr. 2015; A. Vujić, D. Obreht leg.; <named-content xmlns:xlink="http://www.w3.org/1999/xlink" content-type="dwc:institutional_code" xlink:type="simple">FSUNS</named-content> 09333 • 1 ♂; Alicante, Alcoy-Font Roja; <named-content xmlns:xlink="http://www.w3.org/1999/xlink" content-type="dwc:verbatimCoordinates" xlink:type="simple"><named-content content-type="geo-json" specific-use="{&#34;type&#34;:&#34;Point&#34;,&#34;coordinates&#34;:[-0.466667,38.700000]}" id="NCID0E4AEK" xlink:type="simple">38°42'00"N, 00°28'00"W</named-content></named-content>; 31 May 1994; P. M. Isidro leg.; <named-content xmlns:xlink="http://www.w3.org/1999/xlink" content-type="dwc:institutional_code" xlink:type="simple">FSUNS</named-content> 02494 • 1 ♀; Valensija, Utiel; <named-content xmlns:xlink="http://www.w3.org/1999/xlink" content-type="dwc:verbatimCoordinates" xlink:type="simple"><named-content content-type="geo-json" specific-use="{&#34;type&#34;:&#34;Point&#34;,&#34;coordinates&#34;:[-1.187500,39.570278]}" id="NCID0ENBEK" xlink:type="simple">39°34'13"N, 1°11'15"W</named-content></named-content>; 9 May 1994; C. Pérez-Bañón leg.; <named-content xmlns:xlink="http://www.w3.org/1999/xlink" content-type="dwc:institutional_code" xlink:type="simple">FSUNS</named-content> 02495 • 1 ♂; Val de Cabras; <named-content xmlns:xlink="http://www.w3.org/1999/xlink" content-type="dwc:verbatimCoordinates" xlink:type="simple"><named-content content-type="geo-json" specific-use="{&#34;type&#34;:&#34;Point&#34;,&#34;coordinates&#34;:[-2.030000,40.156389]}" id="NCID0E4BEK" xlink:type="simple">40°09'23"N, 2°01'48"W</named-content></named-content>; 10 Jun. 1980; H. G. M. Tenuissen leg.; <named-content xmlns:xlink="http://www.w3.org/1999/xlink" content-type="dwc:institutional_code" xlink:type="simple">NBCN</named-content> • 1 ♂; between Leon and Oviedo, Puerto de Pajares; <named-content xmlns:xlink="http://www.w3.org/1999/xlink" content-type="dwc:verbatimCoordinates" xlink:type="simple"><named-content content-type="geo-json" specific-use="{&#34;type&#34;:&#34;Point&#34;,&#34;coordinates&#34;:[-5.766667,43.000000]}" id="NCID0ENCEK" xlink:type="simple">43°00'00"N, 5°46'00"W</named-content></named-content>; 12 Jul. 1972; <named-content xmlns:xlink="http://www.w3.org/1999/xlink" content-type="dwc:institutional_code" xlink:type="simple">NBCN</named-content>.</p><p>Turkey • 5 ♂♂; “Kop Dağı geçidi” [Kop mountain pass], Bayburt; <named-content xmlns:xlink="http://www.w3.org/1999/xlink" content-type="dwc:verbatimCoordinates" xlink:type="simple"><named-content content-type="geo-json" specific-use="{&#34;type&#34;:&#34;Point&#34;,&#34;coordinates&#34;:[40.250000,40.250000]}" id="NCID0E6CEK" xlink:type="simple">40°15'00"N, 40°15'00"E</named-content></named-content>; 16 Jul. 1992; <named-content xmlns:xlink="http://www.w3.org/1999/xlink" content-type="dwc:institutional_code" xlink:type="simple">NBCN</named-content>.</p></tp:treatment-sec><tp:treatment-sec><!--Section generated to contain objects referenced in tp:taxon-treatment.--><fig id="F1" position="float" orientation="portrait"><object-id xmlns:xlink="http://www.w3.org/1999/xlink" content-type="doi" xlink:type="simple">10.3897/zookeys.909.46838.figure1</object-id><object-id xmlns:xlink="http://www.w3.org/1999/xlink" content-type="arpha" xlink:type="simple">7E1FF03C-4DD1-553C-AAD6-848C375A02D2</object-id><label>Figure 1.</label><caption><p><italic><tp:taxon-name><tp:taxon-name-part taxon-name-part-type="genus" reg="Merodon">Merodon</tp:taxon-name-part> <tp:taxon-name-part taxon-name-part-type="species" reg="serrulatus">serrulatus</tp:taxon-name-part></tp:taxon-name></italic> male genitalia. <bold>A</bold> Epandrium, lateral view <bold>B</bold> Epandrium, ventral view <bold>C, D</bold> Posterior surstyle lobe, lateral view <bold>E</bold> Hypandrium, lateral view <bold>F</bold> Part of hypandrium, ventral view <bold>G</bold> Aedeagus, lateral view. Abbreviations: al–anterior surstyle lobe, bp–basolateral protrusion, c–cercus, l–lingula, pl–posterior surstyle lobe, s–lateral sclerite of aedeagus. Scale bar: 0.2 mm.</p></caption><graphic xmlns:xlink="http://www.w3.org/1999/xlink" xlink:href="zookeys-909-079-g001.jpg" position="float" orientation="portrait" xlink:type="simple" id="oo_377362.jpg"><uri content-type="original_file" xlink:type="simple">https://binary.pensoft.net/fig/377362</uri></graphic></fig><fig id="F2" position="float" orientation="portrait"><object-id xmlns:xlink="http://www.w3.org/1999/xlink" content-type="doi" xlink:type="simple">10.3897/zookeys.909.46838.figure2</object-id><object-id xmlns:xlink="http://www.w3.org/1999/xlink" content-type="arpha" xlink:type="simple">917AB6BD-47A0-5715-A120-F2DDAACF8B2A</object-id><label>Figure 2.</label><caption><p><italic><tp:taxon-name><tp:taxon-name-part taxon-name-part-type="genus" reg="Merodon">Merodon</tp:taxon-name-part> <tp:taxon-name-part taxon-name-part-type="species" reg="serrulatus">serrulatus</tp:taxon-name-part></tp:taxon-name></italic> body parts, dorsal view. <bold>A</bold> thorax, male <bold>B</bold> thorax, female <bold>C</bold> abdomen, male <bold>D</bold> abdomen, female. Scale bar: 2 mm.</p></caption><graphic xmlns:xlink="http://www.w3.org/1999/xlink" xlink:href="zookeys-909-079-g002.jpg" position="float" orientation="portrait" xlink:type="simple" id="oo_377363.jpg"><uri content-type="original_file" xlink:type="simple">https://binary.pensoft.net/fig/377363</uri></graphic></fig><fig id="F3" position="float" orientation="portrait"><object-id xmlns:xlink="http://www.w3.org/1999/xlink" content-type="doi" xlink:type="simple">10.3897/zookeys.909.46838.figure3</object-id><object-id xmlns:xlink="http://www.w3.org/1999/xlink" content-type="arpha" xlink:type="simple">0CA7A718-F15C-5D11-944C-E4CA45C5E791</object-id><label>Figure 3.</label><caption><p><italic><tp:taxon-name><tp:taxon-name-part taxon-name-part-type="genus" reg="Merodon">Merodon</tp:taxon-name-part> <tp:taxon-name-part taxon-name-part-type="species" reg="serrulatus">serrulatus</tp:taxon-name-part></tp:taxon-name></italic> antenna. <bold>A</bold> outer side, lateral view, male (Spain) <bold>B</bold> inner side, lateral view, male (Spain) <bold>C</bold> dorsal view, male (Spain) <bold>D</bold> outer side, lateral view, female (Spain) <bold>E</bold> inner side, lateral view, female (Spain) <bold>F</bold> dorsal view, female (Spain) <bold>G</bold> outer side, lateral view, male (Greece) <bold>H</bold> inner side, lateral view, male (Greece) <bold>I</bold> dorsal view, male (Greece) <bold>J</bold> outer side, lateral view, male (Russia). Abbreviation: f–fossette. Scale bar: 1 mm.</p></caption><graphic xmlns:xlink="http://www.w3.org/1999/xlink" xlink:href="zookeys-909-079-g003.jpg" position="float" orientation="portrait" xlink:type="simple" id="oo_377364.jpg"><uri content-type="original_file" xlink:type="simple">https://binary.pensoft.net/fig/377364</uri></graphic></fig><fig id="F4" position="float" orientation="portrait"><object-id xmlns:xlink="http://www.w3.org/1999/xlink" content-type="doi" xlink:type="simple">10.3897/zookeys.909.46838.figure4</object-id><object-id xmlns:xlink="http://www.w3.org/1999/xlink" content-type="arpha" xlink:type="simple">FBE6E74F-5C98-5987-AC95-53CF48849024</object-id><label>Figure 4.</label><caption><p><italic><tp:taxon-name><tp:taxon-name-part taxon-name-part-type="genus" reg="Merodon">Merodon</tp:taxon-name-part> <tp:taxon-name-part taxon-name-part-type="species" reg="serrulatus">serrulatus</tp:taxon-name-part></tp:taxon-name></italic>, lateral view. <bold>A</bold>, <bold>C</bold> metatrochanter, metafemur and metatibia <bold>B</bold>, <bold>D–F</bold> metaleg. <bold>A–B</bold> male (Spain) <bold>C</bold> female (Spain) <bold>D</bold> male (France) <bold>E</bold> male (Greece) <bold>F</bold> male (Russia). Scale bar: 2 mm.</p></caption><graphic xmlns:xlink="http://www.w3.org/1999/xlink" xlink:href="zookeys-909-079-g004.jpg" position="float" orientation="portrait" xlink:type="simple" id="oo_377365.jpg"><uri content-type="original_file" xlink:type="simple">https://binary.pensoft.net/fig/377365</uri></graphic></fig><fig id="F5" position="float" orientation="portrait"><object-id xmlns:xlink="http://www.w3.org/1999/xlink" content-type="doi" xlink:type="simple">10.3897/zookeys.909.46838.figure5</object-id><object-id xmlns:xlink="http://www.w3.org/1999/xlink" content-type="arpha" xlink:type="simple">3C3C067C-3655-59FD-AE64-24016928C4B6</object-id><label>Figure 5.</label><caption><p><italic><tp:taxon-name><tp:taxon-name-part taxon-name-part-type="genus" reg="Merodon">Merodon</tp:taxon-name-part> <tp:taxon-name-part taxon-name-part-type="species" reg="serrulatus">serrulatus</tp:taxon-name-part></tp:taxon-name></italic> head. <bold>A</bold> lateral view, male <bold>B</bold> dorsal view, male <bold>C</bold> lateral view, female <bold>D</bold> dorsal view, female. Scale bar: 2 mm.</p></caption><graphic xmlns:xlink="http://www.w3.org/1999/xlink" xlink:href="zookeys-909-079-g005.jpg" position="float" orientation="portrait" xlink:type="simple" id="oo_377366.jpg"><uri content-type="original_file" xlink:type="simple">https://binary.pensoft.net/fig/377366</uri></graphic></fig><fig id="F6" position="float" orientation="portrait"><object-id xmlns:xlink="http://www.w3.org/1999/xlink" content-type="doi" xlink:type="simple">10.3897/zookeys.909.46838.figure6</object-id><object-id xmlns:xlink="http://www.w3.org/1999/xlink" content-type="arpha" xlink:type="simple">A406ED97-247B-547A-A92F-EE6C4140EB71</object-id><label>Figure 6.</label><caption><p>Male genitalia, surstylus, lateral view. <bold>A</bold><italic><tp:taxon-name><tp:taxon-name-part taxon-name-part-type="genus" reg="Merodon">Merodon</tp:taxon-name-part> <tp:taxon-name-part taxon-name-part-type="species" reg="serrulatus">serrulatus</tp:taxon-name-part></tp:taxon-name></italic>, Spain <bold>B</bold><italic><tp:taxon-name><tp:taxon-name-part taxon-name-part-type="genus" reg="Merodon">Merodon</tp:taxon-name-part> <tp:taxon-name-part taxon-name-part-type="species" reg="serrulatus">serrulatus</tp:taxon-name-part></tp:taxon-name></italic>, France <bold>C</bold><italic><tp:taxon-name><tp:taxon-name-part taxon-name-part-type="genus" reg="Merodon">Merodon</tp:taxon-name-part> <tp:taxon-name-part taxon-name-part-type="species" reg="serrulatus">serrulatus</tp:taxon-name-part></tp:taxon-name></italic>, Greece (Pindos) <bold>D</bold><italic><tp:taxon-name><tp:taxon-name-part taxon-name-part-type="genus" reg="Merodon">Merodon</tp:taxon-name-part> <tp:taxon-name-part taxon-name-part-type="species" reg="serrulatus">serrulatus</tp:taxon-name-part></tp:taxon-name></italic>, Greece (Olympos) <bold>E</bold><italic><tp:taxon-name><tp:taxon-name-part taxon-name-part-type="genus" reg="Merodon">Merodon</tp:taxon-name-part> <tp:taxon-name-part taxon-name-part-type="species" reg="serrulatus">serrulatus</tp:taxon-name-part></tp:taxon-name></italic>, Greece (Peloponnese) <bold>F</bold><italic><tp:taxon-name><tp:taxon-name-part taxon-name-part-type="genus" reg="Merodon">Merodon</tp:taxon-name-part> <tp:taxon-name-part taxon-name-part-type="species" reg="serrulatus">serrulatus</tp:taxon-name-part></tp:taxon-name></italic>, Montenegro <bold>G</bold><italic><tp:taxon-name><tp:taxon-name-part taxon-name-part-type="genus" reg="Merodon">Merodon</tp:taxon-name-part> <tp:taxon-name-part taxon-name-part-type="species" reg="serrulatus">serrulatus</tp:taxon-name-part></tp:taxon-name></italic>, Russia <bold>H</bold><italic><tp:taxon-name><tp:taxon-name-part taxon-name-part-type="genus" reg="Merodon">Merodon</tp:taxon-name-part> <tp:taxon-name-part taxon-name-part-type="species" reg="medium">medium</tp:taxon-name-part></tp:taxon-name></italic> sp. nov. G, <bold>H</bold> margin of anterior surstyle lobe marked with arrow. Abbreviation: bp–basolateral protrusion. Scale bar: 0.2 mm.</p></caption><graphic xmlns:xlink="http://www.w3.org/1999/xlink" xlink:href="zookeys-909-079-g006.jpg" position="float" orientation="portrait" xlink:type="simple" id="oo_377367.jpg"><uri content-type="original_file" xlink:type="simple">https://binary.pensoft.net/fig/377367</uri></graphic></fig><fig id="F14" position="float" orientation="portrait"><object-id xmlns:xlink="http://www.w3.org/1999/xlink" content-type="doi" xlink:type="simple">10.3897/zookeys.909.46838.figure14</object-id><object-id xmlns:xlink="http://www.w3.org/1999/xlink" content-type="arpha" xlink:type="simple">72FE5C58-F0BF-53D6-B552-41F936661A4F</object-id><label>Figure 14.</label><caption><p>Male genitalia. <bold>A</bold><italic><tp:taxon-name><tp:taxon-name-part taxon-name-part-type="genus" reg="Merodon">Merodon</tp:taxon-name-part> <tp:taxon-name-part taxon-name-part-type="species" reg="defectus">defectus</tp:taxon-name-part></tp:taxon-name></italic> sp. nov., epandrium, lateral view <bold>B</bold><italic><tp:taxon-name><tp:taxon-name-part taxon-name-part-type="genus" reg="Merodon">Merodon</tp:taxon-name-part> <tp:taxon-name-part taxon-name-part-type="species" reg="defectus">defectus</tp:taxon-name-part></tp:taxon-name></italic> sp. nov., epandrium, ventral view <bold>C</bold><italic><tp:taxon-name><tp:taxon-name-part taxon-name-part-type="genus" reg="Merodon">Merodon</tp:taxon-name-part> <tp:taxon-name-part taxon-name-part-type="species" reg="serrulatus">serrulatus</tp:taxon-name-part></tp:taxon-name></italic>, epandrium, ventral view <bold>D</bold><italic><tp:taxon-name><tp:taxon-name-part taxon-name-part-type="genus" reg="Merodon">Merodon</tp:taxon-name-part> <tp:taxon-name-part taxon-name-part-type="species" reg="defectus">defectus</tp:taxon-name-part></tp:taxon-name></italic> sp. nov., hypandrium, lateral view <bold>E</bold><italic><tp:taxon-name><tp:taxon-name-part taxon-name-part-type="genus" reg="Merodon">Merodon</tp:taxon-name-part> <tp:taxon-name-part taxon-name-part-type="species" reg="hirsutus">hirsutus</tp:taxon-name-part></tp:taxon-name></italic>, epandrium, lateral view <bold>F</bold><italic><tp:taxon-name><tp:taxon-name-part taxon-name-part-type="genus" reg="Merodon">Merodon</tp:taxon-name-part> <tp:taxon-name-part taxon-name-part-type="species" reg="hirsutus">hirsutus</tp:taxon-name-part></tp:taxon-name></italic>, epandrium, ventral view <bold>G</bold><italic><tp:taxon-name><tp:taxon-name-part taxon-name-part-type="genus" reg="Merodon">Merodon</tp:taxon-name-part> <tp:taxon-name-part taxon-name-part-type="species" reg="hirsutus">hirsutus</tp:taxon-name-part></tp:taxon-name></italic>, hypandrium, lateral view, <bold>H</bold><italic><tp:taxon-name><tp:taxon-name-part taxon-name-part-type="genus" reg="Merodon">Merodon</tp:taxon-name-part> <tp:taxon-name-part taxon-name-part-type="species" reg="opacus">opacus</tp:taxon-name-part></tp:taxon-name></italic> sp. nov., epandrium, lateral view <bold>I</bold><italic><tp:taxon-name><tp:taxon-name-part taxon-name-part-type="genus" reg="Merodon">Merodon</tp:taxon-name-part> <tp:taxon-name-part taxon-name-part-type="species" reg="opacus">opacus</tp:taxon-name-part></tp:taxon-name></italic> sp. nov., epandrium, ventral view <bold>J</bold><italic><tp:taxon-name><tp:taxon-name-part taxon-name-part-type="genus" reg="Merodon">Merodon</tp:taxon-name-part> <tp:taxon-name-part taxon-name-part-type="species" reg="opacus">opacus</tp:taxon-name-part></tp:taxon-name></italic> sp. nov., hypandrium, lateral view. Abbreviations: al–anterior surstyle lobe, bp–basolateral protrusion, c–cercus, l–lingula, pl–posterior surstyle lobe. Scale bar: 0.2 mm.</p></caption><graphic xmlns:xlink="http://www.w3.org/1999/xlink" xlink:href="zookeys-909-079-g014.jpg" position="float" orientation="portrait" xlink:type="simple" id="oo_377375.jpg"><uri content-type="original_file" xlink:type="simple">https://binary.pensoft.net/fig/377375</uri></graphic></fig><fig id="F7" position="float" orientation="portrait"><object-id xmlns:xlink="http://www.w3.org/1999/xlink" content-type="doi" xlink:type="simple">10.3897/zookeys.909.46838.figure7</object-id><object-id xmlns:xlink="http://www.w3.org/1999/xlink" content-type="arpha" xlink:type="simple">0CC0AFCD-AC96-51BE-9766-E312CE2A33C2</object-id><label>Figure 7.</label><caption><p>Distribution map of <italic><tp:taxon-name><tp:taxon-name-part taxon-name-part-type="genus" reg="Merodon">Merodon</tp:taxon-name-part> <tp:taxon-name-part taxon-name-part-type="species" reg="serrulatus">serrulatus</tp:taxon-name-part></tp:taxon-name></italic> species group.</p></caption><graphic xmlns:xlink="http://www.w3.org/1999/xlink" xlink:href="zookeys-909-079-g007.jpg" position="float" orientation="portrait" xlink:type="simple" id="oo_377368.jpg"><uri content-type="original_file" xlink:type="simple">https://binary.pensoft.net/fig/377368</uri></graphic></fig><fig id="F35" position="float" orientation="portrait"><object-id xmlns:xlink="http://www.w3.org/1999/xlink" content-type="doi" xlink:type="simple">10.3897/zookeys.909.46838.figure35</object-id><object-id xmlns:xlink="http://www.w3.org/1999/xlink" content-type="arpha" xlink:type="simple">75BCD777-2EBA-5BB8-8490-EF5F19629392</object-id><label>Figure 35.</label><caption><p>Different types of habitats of <italic><tp:taxon-name><tp:taxon-name-part taxon-name-part-type="genus" reg="Merodon">Merodon</tp:taxon-name-part> <tp:taxon-name-part taxon-name-part-type="species" reg="serrulatus">serrulatus</tp:taxon-name-part></tp:taxon-name></italic> species group. <bold>A</bold> Lesvos (Greece), habitat of <italic><tp:taxon-name><tp:taxon-name-part taxon-name-part-type="genus" reg="Merodon">Merodon</tp:taxon-name-part> <tp:taxon-name-part taxon-name-part-type="species" reg="opacus">opacus</tp:taxon-name-part></tp:taxon-name></italic> sp. nov., Photograph by Ante Vujić <bold>B</bold> Siberia, Teletskoye Lake (Russia), habitat of <italic><tp:taxon-name><tp:taxon-name-part taxon-name-part-type="genus" reg="Merodon">Merodon</tp:taxon-name-part> <tp:taxon-name-part taxon-name-part-type="species" reg="serrulatus">serrulatus</tp:taxon-name-part></tp:taxon-name></italic>, Photograph by Jeroen van Steenis <bold>C</bold> Morocco, habitat of <italic><tp:taxon-name><tp:taxon-name-part taxon-name-part-type="genus" reg="Merodon">Merodon</tp:taxon-name-part> <tp:taxon-name-part taxon-name-part-type="species" reg="sophron">sophron</tp:taxon-name-part></tp:taxon-name></italic>, Photograph by Ante Vujić <bold>D</bold> Tajikistan, habitat of <italic><tp:taxon-name><tp:taxon-name-part taxon-name-part-type="genus" reg="Merodon">Merodon</tp:taxon-name-part> <tp:taxon-name-part taxon-name-part-type="species" reg="nigrocapillatus">nigrocapillatus</tp:taxon-name-part></tp:taxon-name></italic> sp. nov., Photograph by Anatolij Barkalov.</p></caption><graphic xmlns:xlink="http://www.w3.org/1999/xlink" xlink:href="zookeys-909-079-g035.jpg" position="float" orientation="portrait" xlink:type="simple" id="oo_377396.jpg"><uri content-type="original_file" xlink:type="simple">https://binary.pensoft.net/fig/377396</uri></graphic></fig></tp:treatment-sec><ref-list><ref id="B70"><mixed-citation xmlns:xlink="http://www.w3.org/1999/xlink" xlink:type="simple"><person-group><name name-style="western"><surname>Vujić</surname><given-names>A</given-names></name><name name-style="western"><surname>Marcos-García</surname><given-names>MÁ</given-names></name><name name-style="western"><surname>Sarıbıyık</surname><given-names>S</given-names></name><name name-style="western"><surname>Ricarte</surname><given-names>A</given-names></name></person-group> (<year>2011</year>) <article-title>New data on the <italic><tp:taxon-name><tp:taxon-name-part taxon-name-part-type="genus">Merodon</tp:taxon-name-part></tp:taxon-name></italic> Meigen, 1803 fauna (<tp:taxon-name><tp:taxon-name-part taxon-name-part-type="order">Diptera</tp:taxon-name-part></tp:taxon-name>: <tp:taxon-name><tp:taxon-name-part taxon-name-part-type="family">Syrphidae</tp:taxon-name-part></tp:taxon-name>) of Turkey, including description of a new species and changes in the nomenclatural status of several taxa. Annales de la Société entomologique de France (N.S.</article-title><source>)</source><volume>47</volume>(<issue>1–2</issue>): <fpage>78</fpage>–<lpage>88</lpage>. <ext-link xlink:type="simple" ext-link-type="doi" xlink:href="10.1080/00379271.2011.10697699">https://doi.org/10.1080/00379271.2011.10697699</ext-link>.</mixed-citation></ref><ref id="B31"><mixed-citation xmlns:xlink="http://www.w3.org/1999/xlink" xlink:type="simple"><person-group><name name-style="western"><surname>Marcos-García</surname><given-names>MÁ</given-names></name><name name-style="western"><surname>Vujić</surname><given-names>A</given-names></name><name name-style="western"><surname>Mengual</surname><given-names>X</given-names></name></person-group> (<year>2007</year>) <article-title>Revision of Iberian species of the genus <italic><tp:taxon-name><tp:taxon-name-part taxon-name-part-type="genus">Merodon</tp:taxon-name-part></tp:taxon-name></italic> (<tp:taxon-name><tp:taxon-name-part taxon-name-part-type="order">Diptera</tp:taxon-name-part></tp:taxon-name>: <tp:taxon-name><tp:taxon-name-part taxon-name-part-type="family">Syrphidae</tp:taxon-name-part></tp:taxon-name>).</article-title><source>European Journal of Entomology</source><volume>104</volume>(<issue>3</issue>): <fpage>531</fpage>–<lpage>572</lpage>. <ext-link xlink:type="simple" ext-link-type="doi" xlink:href="10.14411/eje.2007.073">https://doi.org/10.14411/eje.2007.073</ext-link>.</mixed-citation></ref><ref id="B63"><mixed-citation xmlns:xlink="http://www.w3.org/1999/xlink" xlink:type="simple"><person-group><name name-style="western"><surname>Ståhls</surname><given-names>G</given-names></name><name name-style="western"><surname>Vujić</surname><given-names>A</given-names></name><name name-style="western"><surname>Pérez-Bañón</surname><given-names>C</given-names></name><name name-style="western"><surname>Radenković</surname><given-names>S</given-names></name><name name-style="western"><surname>Rojo</surname><given-names>S</given-names></name><name name-style="western"><surname>Petanidou</surname><given-names>T</given-names></name></person-group> (<year>2009</year>) <article-title>COI barcodes for identification of <italic><tp:taxon-name><tp:taxon-name-part taxon-name-part-type="genus">Merodon</tp:taxon-name-part></tp:taxon-name></italic> hoverflies (<tp:taxon-name><tp:taxon-name-part taxon-name-part-type="order">Diptera</tp:taxon-name-part></tp:taxon-name>, <tp:taxon-name><tp:taxon-name-part taxon-name-part-type="family">Syrphidae</tp:taxon-name-part></tp:taxon-name>) of Lesvos Island, Greece.</article-title><source>Molecular Ecology Resources</source><volume>9</volume>(<issue>6</issue>): <fpage>1431</fpage>–<lpage>1438</lpage>. <ext-link xlink:type="simple" ext-link-type="doi" xlink:href="10.1111/j.1755-0998.2009.02592.x">https://doi.org/10.1111/j.1755-0998.2009.02592.x</ext-link>.</mixed-citation></ref><ref id="B62"><mixed-citation xmlns:xlink="http://www.w3.org/1999/xlink" xlink:type="simple"><person-group><name name-style="western"><surname>Speight</surname><given-names>MCD</given-names></name></person-group> (<year>2018</year>) <source>Species Accounts of European <tp:taxon-name><tp:taxon-name-part taxon-name-part-type="family">Syrphidae</tp:taxon-name-part></tp:taxon-name>, 2018. Syrph the Net, the Database of European <tp:taxon-name><tp:taxon-name-part taxon-name-part-type="family">Syrphidae</tp:taxon-name-part></tp:taxon-name> (<tp:taxon-name><tp:taxon-name-part taxon-name-part-type="order">Diptera</tp:taxon-name-part></tp:taxon-name>) Vol. 103.</source><publisher-name>Syrph the Net publications</publisher-name>, <publisher-loc>Dublin</publisher-loc>, <size units="page">302 pp</size>.</mixed-citation></ref><ref id="B35"><mixed-citation xmlns:xlink="http://www.w3.org/1999/xlink" xlink:type="simple"><person-group><name name-style="western"><surname>Meigen</surname><given-names>JW</given-names></name></person-group> (<year>1822</year>) Systematische Beschreibung der bekannten europäischen zweiflügeligen Insekten. Dritter Theil. Schulz-Wundermann, Hamm, x + 416 pp.</mixed-citation></ref><ref id="B41"><mixed-citation xmlns:xlink="http://www.w3.org/1999/xlink" xlink:type="simple"><person-group><name name-style="western"><surname>Paramonov</surname><given-names>SJ</given-names></name></person-group> (<year>1925</year>) <article-title>Zur Kenntnis der Gattung <tp:taxon-name><tp:taxon-name-part taxon-name-part-type="genus">Merodon</tp:taxon-name-part></tp:taxon-name>.</article-title><source>Encyclopédie Entomologique (B II) <tp:taxon-name><tp:taxon-name-part taxon-name-part-type="order">Diptera</tp:taxon-name-part></tp:taxon-name></source><volume>2</volume>(<issue>1</issue>): <fpage>143</fpage>–<lpage>160</lpage>.</mixed-citation></ref><ref id="B20"><mixed-citation xmlns:xlink="http://www.w3.org/1999/xlink" xlink:type="simple"><person-group><name name-style="western"><surname>Hurkmans</surname><given-names>W</given-names></name></person-group> (<year>1993</year>) <article-title>A monograph of <italic><tp:taxon-name><tp:taxon-name-part taxon-name-part-type="genus">Merodon</tp:taxon-name-part></tp:taxon-name></italic> (<tp:taxon-name><tp:taxon-name-part taxon-name-part-type="order">Diptera</tp:taxon-name-part></tp:taxon-name>: <tp:taxon-name><tp:taxon-name-part taxon-name-part-type="family">Syrphidae</tp:taxon-name-part></tp:taxon-name>). Part 1.</article-title><source>Tijdschrift Voor Entomologie</source><volume>136</volume>: <fpage>147</fpage>–<lpage>234</lpage>.</mixed-citation></ref><ref id="B58"><mixed-citation xmlns:xlink="http://www.w3.org/1999/xlink" xlink:type="simple"><person-group><name name-style="western"><surname>Sack</surname><given-names>P</given-names></name></person-group> (<year>1913</year>) <article-title>Die Gattung <italic><tp:taxon-name><tp:taxon-name-part taxon-name-part-type="genus">Merodon</tp:taxon-name-part></tp:taxon-name></italic> Meigen (<italic><tp:taxon-name><tp:taxon-name-part taxon-name-part-type="genus">Lampetia</tp:taxon-name-part></tp:taxon-name></italic> Meig. olim).</article-title><source>Abhandlungen der Senckenbergischen Naturforschenden Gesellschaft</source><volume>31</volume>(<issue>4</issue>): <fpage>427</fpage>–<lpage>462</lpage>.</mixed-citation></ref></ref-list></tp:taxon-treatment>
