# Supplementary material for: Revision of the Merodon serrulatus group (Diptera, Syrphidae)
Source: Zookeys. 2020 Feb 5;909:79–158. doi: 10.3897/zookeys.909.46838 (PMC7015954; doi:10.3897/zookeys.909.46838)
Supplement: XML Treatment for Merodon sophron [file zookeys.909.46838-treatment12.xml]

<!DOCTYPE tp:taxon-treatment
  PUBLIC "-//TaxonX//DTD Taxonomic Treatment Publishing DTD v0 20100105//EN" "tax-treatment-NSO.dtd">
<tp:taxon-treatment xmlns:tp="http://www.plazi.org/taxpub"><tp:treatment-meta><kwd-group><label>Taxon classification</label><kwd><named-content xmlns:xlink="http://www.w3.org/1999/xlink" content-type="kingdom">Animalia</named-content></kwd><kwd><named-content xmlns:xlink="http://www.w3.org/1999/xlink" content-type="order">Diptera</named-content></kwd><kwd><named-content xmlns:xlink="http://www.w3.org/1999/xlink" content-type="family">Syrphidae</named-content></kwd></kwd-group><mixed-citation publication-type="journal"><person-group><name><surname>Vujić</surname><given-names>Ante</given-names></name><name><surname>Likov</surname><given-names>Laura</given-names></name><name><surname>Radenković</surname><given-names>Snežana</given-names></name><name><surname>Tubić</surname><given-names>Nataša Kočiš</given-names></name><name><surname>Djan</surname><given-names>Mihajla</given-names></name><name><surname>Šebić</surname><given-names>Anja</given-names></name><name><surname>Pérez-Bañón</surname><given-names>Celeste</given-names></name><name><surname>Barkalov</surname><given-names>Anatolij</given-names></name><name><surname>Hayat</surname><given-names>Rüstem</given-names></name><name><surname>Rojo</surname><given-names>Santos</given-names></name><name><surname>Andrić</surname><given-names>Andrijana</given-names></name><name><surname>Ståhls</surname><given-names>Gunilla</given-names></name></person-group><article-title>Revision of the <italic><tp:taxon-name><tp:taxon-name-part taxon-name-part-type="genus" reg="Merodon">Merodon</tp:taxon-name-part> <tp:taxon-name-part taxon-name-part-type="species" reg="serrulatus">serrulatus</tp:taxon-name-part></tp:taxon-name></italic> group (<tp:taxon-name><tp:taxon-name-part taxon-name-part-type="order">Diptera</tp:taxon-name-part></tp:taxon-name>, <tp:taxon-name><tp:taxon-name-part taxon-name-part-type="family">Syrphidae</tp:taxon-name-part></tp:taxon-name>)</article-title><source>Zookeys</source><day>05</day><month>2</month><year>2020</year><volume>909</volume><fpage>79</fpage><lpage>158</lpage><pub-id pub-id-type="doi">10.3897/zookeys.909.46838</pub-id></mixed-citation></tp:treatment-meta><tp:nomenclature><tp:taxon-name><object-id xmlns:xlink="http://www.w3.org/1999/xlink" content-type="arpha" xlink:type="simple">A85A9F8C-3E4F-5B4A-B97C-8D5800F9F5EB</object-id>
              <tp:taxon-name-part taxon-name-part-type="genus" reg="Merodon">Merodon</tp:taxon-name-part>
              <tp:taxon-name-part taxon-name-part-type="species" reg="sophron">sophron</tp:taxon-name-part>
            </tp:taxon-name><tp:taxon-authority>Hurkmans, 1993</tp:taxon-authority><xref ref-type="fig" rid="F8">Figs 8D</xref><xref ref-type="fig" rid="F9">, 9G–I, K</xref><xref ref-type="fig" rid="F11">, 11G–I</xref></tp:nomenclature><tp:treatment-sec sec-type="diagnosis" id="SECID0E3EEK"><title>Diagnosis.</title><p>Medium sized (7.8–9.2 mm), dark species with olive-brown reflection; antennae dark; legs mostly black; body pile predominantly pale, except few black pile on vertex and scutum; basoflagellomere elongated (1.8 times as long as wide) obviously concave dorsally, arista 1.8 times as long as basoflagellomere (Fig. <xref ref-type="fig" rid="F11">11G–I</xref>); tergum 2 with pale lateral maculae; metafemur incrassate with <tp:taxon-name><tp:taxon-name-part taxon-name-part-type="genus" reg="Merodon"/><tp:taxon-name-part taxon-name-part-type="species" reg="medium">medium</tp:taxon-name-part></tp:taxon-name> long pile on ventral surface, length approximately one third of its width (Fig. <xref ref-type="fig" rid="F8">8D</xref>); male genitalia: posterior surstyle lobe with lateral hump; apical part of anterior surstyle lobe rhomboid; lingula <tp:taxon-name><tp:taxon-name-part taxon-name-part-type="genus" reg="Merodon"/><tp:taxon-name-part taxon-name-part-type="species" reg="medium">medium</tp:taxon-name-part></tp:taxon-name> size (Fig. <xref ref-type="fig" rid="F9">9G–I</xref>). Related to <italic><tp:taxon-name><tp:taxon-name-part taxon-name-part-type="genus" reg="Merodon">Merodon</tp:taxon-name-part> <tp:taxon-name-part taxon-name-part-type="species" reg="serrulatus">serrulatus</tp:taxon-name-part></tp:taxon-name></italic> from which differs in absence of medial fossette (Fig. <xref ref-type="fig" rid="F11">11H</xref>), present in geographically related Iberian populations of <italic><tp:taxon-name><tp:taxon-name-part taxon-name-part-type="genus" reg="Merodon">M.</tp:taxon-name-part> <tp:taxon-name-part taxon-name-part-type="species" reg="serrulatus">serrulatus</tp:taxon-name-part></tp:taxon-name></italic> (Fig. <xref ref-type="fig" rid="F3">3B</xref>), molecular data and distribution (Fig. <xref ref-type="fig" rid="F7">7</xref>). Related to <italic><tp:taxon-name><tp:taxon-name-part taxon-name-part-type="genus" reg="Merodon">M.</tp:taxon-name-part> <tp:taxon-name-part taxon-name-part-type="species" reg="bequaerti">bequaerti</tp:taxon-name-part></tp:taxon-name></italic>, but differs by shorter pile on ventral margin of metafemur in both sexes (Fig. <xref ref-type="fig" rid="F8">8D</xref>), narrower and oval to triangular apical part of anterior surstyle lobe (Fig. <xref ref-type="fig" rid="F9">9G</xref>), with rounded margin in <italic><tp:taxon-name><tp:taxon-name-part taxon-name-part-type="genus" reg="Merodon">M.</tp:taxon-name-part> <tp:taxon-name-part taxon-name-part-type="species" reg="bequaerti">bequaerti</tp:taxon-name-part></tp:taxon-name></italic> (Fig. <xref ref-type="fig" rid="F9">9A</xref>), and light yellow and less dense marginal pile on apical part of anterior surstyle lobe (Fig. <xref ref-type="fig" rid="F9">9G, K</xref>: al), dark brown and dense in <italic><tp:taxon-name><tp:taxon-name-part taxon-name-part-type="genus" reg="Merodon">M.</tp:taxon-name-part> <tp:taxon-name-part taxon-name-part-type="species" reg="bequaerti">bequaerti</tp:taxon-name-part></tp:taxon-name></italic> (Fig. <xref ref-type="fig" rid="F9">9A</xref>: al, J).</p></tp:treatment-sec><tp:treatment-sec sec-type="redescription" id="SECID0EXIEK"><title>Redescription</title><p>(based on the material from type locality, Middle Atlas, Azrou). <bold>Male.</bold> Head. Antennae black to dark brown; basoflagellomere elongated, ca. 1.8 times as long as wide, and ca. 2.5 times as long as pedicel, concave dorsally with acute apex; fossette dorsolateral; arista dark and thickened at basal one third, covered with dense microtrichia, ca. 1.8 times as long as basoflagellomere (Fig. <xref ref-type="fig" rid="F11">11G, H</xref>); face and frons black with gray microtrichia, face covered with dense whitish, and frons with yellowish gray pile; oral margin shiny, with small lateral microtrichose area; lunule shiny black, bare; vertex shiny black, except in front of anterior ocellus, covered with microtrichia; vertex isosceles, with long, pale whitish yellow pile, mixed with black pile on the ocellar triangle; ocellar triangle isosceles; eyes covered with dense pile; occiput with gray-yellow pile, ventrally covered with a dense, gray microtrichia; eye contiguity 8–11 facets long; vertical triangle: eye contiguity: frons = 3 : 1 : 3.</p><p>Thorax. Scutum and scutellum black with bronze luster, covered with dense, erect, usually yellow pile; sides of scutum at wing basis with patch of black pile or fascia of short black pile and few black pile between wing basis; scutum with two microtrichose vittae, anteriorly connected and posteriorly reaching the scutellum; anterior half of scutum dull; posterodorsal part of anterior anepisternum, posterior anepisternum (except anteroventral angle), anterior anepimeron, dorsomedial anepimeron, and posterodorsal and anteroventral parts of katepisternum with long, dense pale yellow pile and grayish microtrichia; wings entirely covered with microtrichia; wing veins brown; calypteres and halteres pale yellow; legs mostly black, except brown tarsi ventrally in some specimens; pile on legs pale yellow; metafemur moderately incrassate, ca. three times longer than wide; pile on postero- and anteroventral surface <tp:taxon-name><tp:taxon-name-part taxon-name-part-type="genus" reg="Merodon"/><tp:taxon-name-part taxon-name-part-type="species" reg="medium">medium</tp:taxon-name-part></tp:taxon-name> long, and ca. as one third of width of metafemur, approximately the same length as pile on dorsal surface (Fig. <xref ref-type="fig" rid="F8">8D</xref>).</p><p>Abdomen. Tapering, 1.2 times longer than mesonotum; terga dark, except for a pair of pale yellow-orange, triangular, lateral maculae on tergum 2; terga 3 and 4 each with a pair of white microtrichose and oblique fasciae (on tergum 2 triangular); pile on terga all yellow; sterna dark brown, covered with long whitish yellow pile.</p><p>Male genitalia. Apical part of anterior surstyle lobe rhomboid shape, ca. 1.5 times longer than wide, covered with dense, short pile (Fig. <xref ref-type="fig" rid="F9">9G, J</xref>: al); posterior surstyle lobe oval with basolateral protrusion (lateral hump) (Fig. <xref ref-type="fig" rid="F9">9G, H</xref>: bp); hypandrium sickle-shaped, without lateral projections; lingula <tp:taxon-name><tp:taxon-name-part taxon-name-part-type="genus" reg="Merodon"/><tp:taxon-name-part taxon-name-part-type="species" reg="medium">medium</tp:taxon-name-part></tp:taxon-name> size (Fig. <xref ref-type="fig" rid="F9">9I</xref>: l).</p><p><bold>Female.</bold> Similar to the male except for normal sexual dimorphism and for the following characteristics: antennae with rounded tip, basoflagellomere ca. two times longer than wide (Fig. <xref ref-type="fig" rid="F11">11I</xref>); frons with broad microtrichose vittae along eye margins; frons covered with variable pilosity, from mostly gray-yellow until predominantly black; ocellar triangle covered with black pile; lateral side of terga, anterior two thirds of tergum 2 and all of tergum 5 with yellow pile; terga 2–4 with short adpressed black pile.</p></tp:treatment-sec><tp:treatment-sec sec-type="distribution" id="SECID0ESKEK"><title>Distribution.</title><p><italic><tp:taxon-name><tp:taxon-name-part taxon-name-part-type="genus" reg="Merodon">Merodon</tp:taxon-name-part> <tp:taxon-name-part taxon-name-part-type="species" reg="sophron">sophron</tp:taxon-name-part></tp:taxon-name></italic> is distributed in north-western Africa (Morocco) (Fig. <xref ref-type="fig" rid="F7">7</xref>).</p></tp:treatment-sec><tp:treatment-sec sec-type="ecology" id="SECID0EHLEK"><title>Ecology.</title><p>Preferred environment: forest/open ground; open areas in evergreen oak maquis, dry <italic><tp:taxon-name><tp:taxon-name-part taxon-name-part-type="genus" reg="Pinus">Pinus</tp:taxon-name-part></tp:taxon-name></italic> forest; unimproved grassland and tracksides (Fig. <xref ref-type="fig" rid="F35">35C</xref>). Flowers visited: no data. Flight period: May-June.</p></tp:treatment-sec><tp:treatment-sec sec-type="type material" id="SECID0EYLEK"><title>Type material.</title><p>Holotype [original designation by <xref ref-type="bibr" rid="B20">Hurkmans (1993</xref>: 168)]. Morocco • ♂; Azrou; <named-content xmlns:xlink="http://www.w3.org/1999/xlink" content-type="dwc:verbatimCoordinates" xlink:type="simple"><named-content content-type="geo-json" specific-use="{&#34;type&#34;:&#34;Point&#34;,&#34;coordinates&#34;:[-5.333333,33.416667]}" id="NCID0EFMEK" xlink:type="simple">33°25'00"N, 5°20'00"W</named-content></named-content>; 29 May 1925; E. Hartert leg.; <named-content xmlns:xlink="http://www.w3.org/1999/xlink" content-type="dwc:institutional_code" xlink:type="simple">NHMUK</named-content> (studied).</p></tp:treatment-sec><tp:treatment-sec sec-type="material" id="SECID0ESMEK"><title>Other material.</title><p>Morocco • 1 ♂; Azrou; <named-content xmlns:xlink="http://www.w3.org/1999/xlink" content-type="dwc:verbatimCoordinates" xlink:type="simple"><named-content content-type="geo-json" specific-use="{&#34;type&#34;:&#34;Point&#34;,&#34;coordinates&#34;:[-7.500000,30.666667]}" id="NCID0E2MEK" xlink:type="simple">30°40'00"N, 7°30'00"W</named-content></named-content>; 31 May 1953; G. L. Spoek leg.; <named-content xmlns:xlink="http://www.w3.org/1999/xlink" content-type="dwc:institutional_code" xlink:type="simple">NBCN</named-content> • 2 ♂♂; Moyen Atlas, Azrou; <named-content xmlns:xlink="http://www.w3.org/1999/xlink" content-type="dwc:verbatimCoordinates" xlink:type="simple"><named-content content-type="geo-json" specific-use="{&#34;type&#34;:&#34;Point&#34;,&#34;coordinates&#34;:[-7.500000,30.666667]}" id="NCID0ELNEK" xlink:type="simple">30°40'00"N, 7°30'00"W</named-content></named-content>; 19 Jun. 1928; R. Benoist leg.; <named-content xmlns:xlink="http://www.w3.org/1999/xlink" content-type="dwc:institutional_code" xlink:type="simple">MNHN</named-content> PM0344, PM0350 • 1 ♀; Moyen Atlas, Azrou; <named-content xmlns:xlink="http://www.w3.org/1999/xlink" content-type="dwc:verbatimCoordinates" xlink:type="simple"><named-content content-type="geo-json" specific-use="{&#34;type&#34;:&#34;Point&#34;,&#34;coordinates&#34;:[-7.500000,30.666667]}" id="NCID0E2NEK" xlink:type="simple">30°40'00"N, 7°30'00"W</named-content></named-content>; 16 Jun. 1928; R. Benoist leg.; <named-content xmlns:xlink="http://www.w3.org/1999/xlink" content-type="dwc:institutional_code" xlink:type="simple">MNHN</named-content> PM0371 • 1 ♀; Middle Atlas, Azrou; <named-content xmlns:xlink="http://www.w3.org/1999/xlink" content-type="dwc:verbatimCoordinates" xlink:type="simple"><named-content content-type="geo-json" specific-use="{&#34;type&#34;:&#34;Point&#34;,&#34;coordinates&#34;:[-5.193333,33.414167]}" id="NCID0ELOEK" xlink:type="simple">33°24'51"N, 5°11'36"W</named-content></named-content>; 1789 m a.s.l.; 25–26 Jun. 2014; A. Vujić, S. Radenković, J. Ačanski, S. Veselić leg.; <named-content xmlns:xlink="http://www.w3.org/1999/xlink" content-type="dwc:institutional_code" xlink:type="simple">FSUNS</named-content> 07044 • 1 ♂; Moyen Atlas, Azrou; <named-content xmlns:xlink="http://www.w3.org/1999/xlink" content-type="dwc:verbatimCoordinates" xlink:type="simple"><named-content content-type="geo-json" specific-use="{&#34;type&#34;:&#34;Point&#34;,&#34;coordinates&#34;:[-5.210000,33.430000]}" id="NCID0E2OEK" xlink:type="simple">33°25'48"N, 5°12'36"W</named-content></named-content>; 16 Jun. 1928, R. Benoist leg.; <named-content xmlns:xlink="http://www.w3.org/1999/xlink" content-type="dwc:institutional_code" xlink:type="simple">MNHN</named-content> 22624 • 1 ♂; Middle Atlas, Maknes, Azrou; <named-content xmlns:xlink="http://www.w3.org/1999/xlink" content-type="dwc:verbatimCoordinates" xlink:type="simple"><named-content content-type="geo-json" specific-use="{&#34;type&#34;:&#34;Point&#34;,&#34;coordinates&#34;:[-5.210000,33.430000]}" id="NCID0ELPEK" xlink:type="simple">33°25'48"N 5°12'36"W</named-content></named-content>; 1800 m a.s.l.; 25 May 1995; C. Kassebeer leg.; <named-content xmlns:xlink="http://www.w3.org/1999/xlink" content-type="dwc:institutional_code" xlink:type="simple">FSUNS</named-content> 02496.</p></tp:treatment-sec><tp:treatment-sec><!--Section generated to contain objects referenced in tp:taxon-treatment.--><fig id="F8" position="float" orientation="portrait"><object-id xmlns:xlink="http://www.w3.org/1999/xlink" content-type="doi" xlink:type="simple">10.3897/zookeys.909.46838.figure8</object-id><object-id xmlns:xlink="http://www.w3.org/1999/xlink" content-type="arpha" xlink:type="simple">02423563-6367-5435-AFB4-6813F484B97F</object-id><label>Figure 8.</label><caption><p>Metaleg, lateral view. <bold>A</bold><italic><tp:taxon-name><tp:taxon-name-part taxon-name-part-type="genus" reg="Merodon">Merodon</tp:taxon-name-part> <tp:taxon-name-part taxon-name-part-type="species" reg="bequaerti">bequaerti</tp:taxon-name-part></tp:taxon-name></italic>, male <bold>B</bold><italic><tp:taxon-name><tp:taxon-name-part taxon-name-part-type="genus" reg="Merodon">Merodon</tp:taxon-name-part> <tp:taxon-name-part taxon-name-part-type="species" reg="bequaerti">bequaerti</tp:taxon-name-part></tp:taxon-name></italic>, female <bold>C</bold><italic><tp:taxon-name><tp:taxon-name-part taxon-name-part-type="genus" reg="Merodon">Merodon</tp:taxon-name-part> <tp:taxon-name-part taxon-name-part-type="species" reg="sacki">sacki</tp:taxon-name-part></tp:taxon-name></italic>, male <bold>D</bold><italic><tp:taxon-name><tp:taxon-name-part taxon-name-part-type="genus" reg="Merodon">Merodon</tp:taxon-name-part> <tp:taxon-name-part taxon-name-part-type="species" reg="sophron">sophron</tp:taxon-name-part></tp:taxon-name></italic>, male. Scale bar: 2 mm.</p></caption><graphic xmlns:xlink="http://www.w3.org/1999/xlink" xlink:href="zookeys-909-079-g008.jpg" position="float" orientation="portrait" xlink:type="simple" id="oo_377369.jpg"><uri content-type="original_file" xlink:type="simple">https://binary.pensoft.net/fig/377369</uri></graphic></fig><fig id="F9" position="float" orientation="portrait"><object-id xmlns:xlink="http://www.w3.org/1999/xlink" content-type="doi" xlink:type="simple">10.3897/zookeys.909.46838.figure9</object-id><object-id xmlns:xlink="http://www.w3.org/1999/xlink" content-type="arpha" xlink:type="simple">BAAC3831-1DC9-576C-881B-2347B8BE63A9</object-id><label>Figure 9.</label><caption><p>Male genitalia. <bold>A</bold><italic><tp:taxon-name><tp:taxon-name-part taxon-name-part-type="genus" reg="Merodon">Merodon</tp:taxon-name-part> <tp:taxon-name-part taxon-name-part-type="species" reg="bequaerti">bequaerti</tp:taxon-name-part></tp:taxon-name></italic>, epandrium, lateral view <bold>B</bold><italic><tp:taxon-name><tp:taxon-name-part taxon-name-part-type="genus" reg="Merodon">Merodon</tp:taxon-name-part> <tp:taxon-name-part taxon-name-part-type="species" reg="bequaerti">bequaerti</tp:taxon-name-part></tp:taxon-name></italic>, epandrium, ventral view <bold>C</bold><italic><tp:taxon-name><tp:taxon-name-part taxon-name-part-type="genus" reg="Merodon">Merodon</tp:taxon-name-part> <tp:taxon-name-part taxon-name-part-type="species" reg="bequaerti">bequaerti</tp:taxon-name-part></tp:taxon-name></italic>, hypandrium, lateral view <bold>D</bold><italic><tp:taxon-name><tp:taxon-name-part taxon-name-part-type="genus" reg="Merodon">Merodon</tp:taxon-name-part> <tp:taxon-name-part taxon-name-part-type="species" reg="sacki">sacki</tp:taxon-name-part></tp:taxon-name></italic>, epandrium, lateral view <bold>E</bold><italic><tp:taxon-name><tp:taxon-name-part taxon-name-part-type="genus" reg="Merodon">Merodon</tp:taxon-name-part> <tp:taxon-name-part taxon-name-part-type="species" reg="sacki">sacki</tp:taxon-name-part></tp:taxon-name></italic>, epandrium, ventral view <bold>F</bold><italic><tp:taxon-name><tp:taxon-name-part taxon-name-part-type="genus" reg="Merodon">Merodon</tp:taxon-name-part> <tp:taxon-name-part taxon-name-part-type="species" reg="sacki">sacki</tp:taxon-name-part></tp:taxon-name></italic>, hypandrium, lateral view <bold>G</bold><italic><tp:taxon-name><tp:taxon-name-part taxon-name-part-type="genus" reg="Merodon">Merodon</tp:taxon-name-part> <tp:taxon-name-part taxon-name-part-type="species" reg="sophron">sophron</tp:taxon-name-part></tp:taxon-name></italic>, epandrium, lateral view <bold>H</bold><italic><tp:taxon-name><tp:taxon-name-part taxon-name-part-type="genus" reg="Merodon">Merodon</tp:taxon-name-part> <tp:taxon-name-part taxon-name-part-type="species" reg="sophron">sophron</tp:taxon-name-part></tp:taxon-name></italic>, epandrium, ventral view <bold>I</bold><italic><tp:taxon-name><tp:taxon-name-part taxon-name-part-type="genus" reg="Merodon">Merodon</tp:taxon-name-part> <tp:taxon-name-part taxon-name-part-type="species" reg="sophron">sophron</tp:taxon-name-part></tp:taxon-name></italic>, hypandrium, lateral view <bold>J</bold><italic><tp:taxon-name><tp:taxon-name-part taxon-name-part-type="genus" reg="Merodon">Merodon</tp:taxon-name-part> <tp:taxon-name-part taxon-name-part-type="species" reg="bequaerti">bequaerti</tp:taxon-name-part></tp:taxon-name></italic>, anterior surstyle lobe, lateral view <bold>K</bold><italic><tp:taxon-name><tp:taxon-name-part taxon-name-part-type="genus" reg="Merodon">Merodon</tp:taxon-name-part> <tp:taxon-name-part taxon-name-part-type="species" reg="sophron">sophron</tp:taxon-name-part></tp:taxon-name></italic>, anterior surstyle lobe, lateral view. Abbreviations: al–anterior surstyle lobe, bp–basolateral protrusion, l–lingula, pl–posterior surstyle lobe. Scale bar: 0.2 mm.</p></caption><graphic xmlns:xlink="http://www.w3.org/1999/xlink" xlink:href="zookeys-909-079-g009.jpg" position="float" orientation="portrait" xlink:type="simple" id="oo_377370.jpg"><uri content-type="original_file" xlink:type="simple">https://binary.pensoft.net/fig/377370</uri></graphic></fig><fig id="F11" position="float" orientation="portrait"><object-id xmlns:xlink="http://www.w3.org/1999/xlink" content-type="doi" xlink:type="simple">10.3897/zookeys.909.46838.figure11</object-id><object-id xmlns:xlink="http://www.w3.org/1999/xlink" content-type="arpha" xlink:type="simple">44312386-570D-5AE3-8F7F-8D6249FDD544</object-id><label>Figure 11.</label><caption><p>Antenna. <bold>A</bold><italic><tp:taxon-name><tp:taxon-name-part taxon-name-part-type="genus" reg="Merodon">Merodon</tp:taxon-name-part> <tp:taxon-name-part taxon-name-part-type="species" reg="bequaerti">bequaerti</tp:taxon-name-part></tp:taxon-name></italic>, outer side, lateral view, male <bold>B</bold><italic><tp:taxon-name><tp:taxon-name-part taxon-name-part-type="genus" reg="Merodon">Merodon</tp:taxon-name-part> <tp:taxon-name-part taxon-name-part-type="species" reg="bequaerti">bequaerti</tp:taxon-name-part></tp:taxon-name></italic>, inner side, lateral view, male <bold>C</bold><italic><tp:taxon-name><tp:taxon-name-part taxon-name-part-type="genus" reg="Merodon">Merodon</tp:taxon-name-part> <tp:taxon-name-part taxon-name-part-type="species" reg="bequaerti">bequaerti</tp:taxon-name-part></tp:taxon-name></italic>, outer side, lateral view, female <bold>D</bold><italic><tp:taxon-name><tp:taxon-name-part taxon-name-part-type="genus" reg="Merodon">Merodon</tp:taxon-name-part> <tp:taxon-name-part taxon-name-part-type="species" reg="sacki">sacki</tp:taxon-name-part></tp:taxon-name></italic>, outer side, lateral view, male <bold>E</bold><italic><tp:taxon-name><tp:taxon-name-part taxon-name-part-type="genus" reg="Merodon">Merodon</tp:taxon-name-part> <tp:taxon-name-part taxon-name-part-type="species" reg="sacki">sacki</tp:taxon-name-part></tp:taxon-name></italic>, inner side, lateral view, male <bold>F</bold><italic><tp:taxon-name><tp:taxon-name-part taxon-name-part-type="genus" reg="Merodon">Merodon</tp:taxon-name-part> <tp:taxon-name-part taxon-name-part-type="species" reg="sacki">sacki</tp:taxon-name-part></tp:taxon-name></italic>, dorsal view, male <bold>G</bold><italic><tp:taxon-name><tp:taxon-name-part taxon-name-part-type="genus" reg="Merodon">Merodon</tp:taxon-name-part> <tp:taxon-name-part taxon-name-part-type="species" reg="sophron">sophron</tp:taxon-name-part></tp:taxon-name></italic>, outer side, lateral view, male <bold>H</bold><italic><tp:taxon-name><tp:taxon-name-part taxon-name-part-type="genus" reg="Merodon">Merodon</tp:taxon-name-part> <tp:taxon-name-part taxon-name-part-type="species" reg="sophron">sophron</tp:taxon-name-part></tp:taxon-name></italic>, inner side, lateral view, male <bold>I</bold><italic><tp:taxon-name><tp:taxon-name-part taxon-name-part-type="genus" reg="Merodon">Merodon</tp:taxon-name-part> <tp:taxon-name-part taxon-name-part-type="species" reg="sophron">sophron</tp:taxon-name-part></tp:taxon-name></italic>, outer side, lateral view, female. Scale bar: 1 mm.</p></caption><graphic xmlns:xlink="http://www.w3.org/1999/xlink" xlink:href="zookeys-909-079-g011.jpg" position="float" orientation="portrait" xlink:type="simple" id="oo_377372.jpg"><uri content-type="original_file" xlink:type="simple">https://binary.pensoft.net/fig/377372</uri></graphic></fig><fig id="F3" position="float" orientation="portrait"><object-id xmlns:xlink="http://www.w3.org/1999/xlink" content-type="doi" xlink:type="simple">10.3897/zookeys.909.46838.figure3</object-id><object-id xmlns:xlink="http://www.w3.org/1999/xlink" content-type="arpha" xlink:type="simple">0CA7A718-F15C-5D11-944C-E4CA45C5E791</object-id><label>Figure 3.</label><caption><p><italic><tp:taxon-name><tp:taxon-name-part taxon-name-part-type="genus" reg="Merodon">Merodon</tp:taxon-name-part> <tp:taxon-name-part taxon-name-part-type="species" reg="serrulatus">serrulatus</tp:taxon-name-part></tp:taxon-name></italic> antenna. <bold>A</bold> outer side, lateral view, male (Spain) <bold>B</bold> inner side, lateral view, male (Spain) <bold>C</bold> dorsal view, male (Spain) <bold>D</bold> outer side, lateral view, female (Spain) <bold>E</bold> inner side, lateral view, female (Spain) <bold>F</bold> dorsal view, female (Spain) <bold>G</bold> outer side, lateral view, male (Greece) <bold>H</bold> inner side, lateral view, male (Greece) <bold>I</bold> dorsal view, male (Greece) <bold>J</bold> outer side, lateral view, male (Russia). Abbreviation: f–fossette. Scale bar: 1 mm.</p></caption><graphic xmlns:xlink="http://www.w3.org/1999/xlink" xlink:href="zookeys-909-079-g003.jpg" position="float" orientation="portrait" xlink:type="simple" id="oo_377364.jpg"><uri content-type="original_file" xlink:type="simple">https://binary.pensoft.net/fig/377364</uri></graphic></fig><fig id="F7" position="float" orientation="portrait"><object-id xmlns:xlink="http://www.w3.org/1999/xlink" content-type="doi" xlink:type="simple">10.3897/zookeys.909.46838.figure7</object-id><object-id xmlns:xlink="http://www.w3.org/1999/xlink" content-type="arpha" xlink:type="simple">0CC0AFCD-AC96-51BE-9766-E312CE2A33C2</object-id><label>Figure 7.</label><caption><p>Distribution map of <italic><tp:taxon-name><tp:taxon-name-part taxon-name-part-type="genus" reg="Merodon">Merodon</tp:taxon-name-part> <tp:taxon-name-part taxon-name-part-type="species" reg="serrulatus">serrulatus</tp:taxon-name-part></tp:taxon-name></italic> species group.</p></caption><graphic xmlns:xlink="http://www.w3.org/1999/xlink" xlink:href="zookeys-909-079-g007.jpg" position="float" orientation="portrait" xlink:type="simple" id="oo_377368.jpg"><uri content-type="original_file" xlink:type="simple">https://binary.pensoft.net/fig/377368</uri></graphic></fig><fig id="F35" position="float" orientation="portrait"><object-id xmlns:xlink="http://www.w3.org/1999/xlink" content-type="doi" xlink:type="simple">10.3897/zookeys.909.46838.figure35</object-id><object-id xmlns:xlink="http://www.w3.org/1999/xlink" content-type="arpha" xlink:type="simple">75BCD777-2EBA-5BB8-8490-EF5F19629392</object-id><label>Figure 35.</label><caption><p>Different types of habitats of <italic><tp:taxon-name><tp:taxon-name-part taxon-name-part-type="genus" reg="Merodon">Merodon</tp:taxon-name-part> <tp:taxon-name-part taxon-name-part-type="species" reg="serrulatus">serrulatus</tp:taxon-name-part></tp:taxon-name></italic> species group. <bold>A</bold> Lesvos (Greece), habitat of <italic><tp:taxon-name><tp:taxon-name-part taxon-name-part-type="genus" reg="Merodon">Merodon</tp:taxon-name-part> <tp:taxon-name-part taxon-name-part-type="species" reg="opacus">opacus</tp:taxon-name-part></tp:taxon-name></italic> sp. nov., Photograph by Ante Vujić <bold>B</bold> Siberia, Teletskoye Lake (Russia), habitat of <italic><tp:taxon-name><tp:taxon-name-part taxon-name-part-type="genus" reg="Merodon">Merodon</tp:taxon-name-part> <tp:taxon-name-part taxon-name-part-type="species" reg="serrulatus">serrulatus</tp:taxon-name-part></tp:taxon-name></italic>, Photograph by Jeroen van Steenis <bold>C</bold> Morocco, habitat of <italic><tp:taxon-name><tp:taxon-name-part taxon-name-part-type="genus" reg="Merodon">Merodon</tp:taxon-name-part> <tp:taxon-name-part taxon-name-part-type="species" reg="sophron">sophron</tp:taxon-name-part></tp:taxon-name></italic>, Photograph by Ante Vujić <bold>D</bold> Tajikistan, habitat of <italic><tp:taxon-name><tp:taxon-name-part taxon-name-part-type="genus" reg="Merodon">Merodon</tp:taxon-name-part> <tp:taxon-name-part taxon-name-part-type="species" reg="nigrocapillatus">nigrocapillatus</tp:taxon-name-part></tp:taxon-name></italic> sp. nov., Photograph by Anatolij Barkalov.</p></caption><graphic xmlns:xlink="http://www.w3.org/1999/xlink" xlink:href="zookeys-909-079-g035.jpg" position="float" orientation="portrait" xlink:type="simple" id="oo_377396.jpg"><uri content-type="original_file" xlink:type="simple">https://binary.pensoft.net/fig/377396</uri></graphic></fig></tp:treatment-sec><ref-list><ref id="B20"><mixed-citation xmlns:xlink="http://www.w3.org/1999/xlink" xlink:type="simple"><person-group><name name-style="western"><surname>Hurkmans</surname><given-names>W</given-names></name></person-group> (<year>1993</year>) <article-title>A monograph of <italic><tp:taxon-name><tp:taxon-name-part taxon-name-part-type="genus">Merodon</tp:taxon-name-part></tp:taxon-name></italic> (<tp:taxon-name><tp:taxon-name-part taxon-name-part-type="order">Diptera</tp:taxon-name-part></tp:taxon-name>: <tp:taxon-name><tp:taxon-name-part taxon-name-part-type="family">Syrphidae</tp:taxon-name-part></tp:taxon-name>). Part 1.</article-title><source>Tijdschrift Voor Entomologie</source><volume>136</volume>: <fpage>147</fpage>–<lpage>234</lpage>.</mixed-citation></ref></ref-list></tp:taxon-treatment>
