# Supplementary material for: Revision of the Merodon serrulatus group (Diptera, Syrphidae)
Source: Zookeys. 2020 Feb 5;909:79–158. doi: 10.3897/zookeys.909.46838 (PMC7015954; doi:10.3897/zookeys.909.46838)
Supplement: XML Treatment for Merodon trianguloculus [file zookeys.909.46838-treatment13.xml]

<!DOCTYPE tp:taxon-treatment
  PUBLIC "-//TaxonX//DTD Taxonomic Treatment Publishing DTD v0 20100105//EN" "tax-treatment-NSO.dtd">
<tp:taxon-treatment xmlns:tp="http://www.plazi.org/taxpub"><tp:treatment-meta><kwd-group><label>Taxon classification</label><kwd><named-content xmlns:xlink="http://www.w3.org/1999/xlink" content-type="kingdom">Animalia</named-content></kwd><kwd><named-content xmlns:xlink="http://www.w3.org/1999/xlink" content-type="order">Diptera</named-content></kwd><kwd><named-content xmlns:xlink="http://www.w3.org/1999/xlink" content-type="family">Syrphidae</named-content></kwd></kwd-group><mixed-citation publication-type="journal"><person-group><name><surname>Vujić</surname><given-names>Ante</given-names></name><name><surname>Likov</surname><given-names>Laura</given-names></name><name><surname>Radenković</surname><given-names>Snežana</given-names></name><name><surname>Tubić</surname><given-names>Nataša Kočiš</given-names></name><name><surname>Djan</surname><given-names>Mihajla</given-names></name><name><surname>Šebić</surname><given-names>Anja</given-names></name><name><surname>Pérez-Bañón</surname><given-names>Celeste</given-names></name><name><surname>Barkalov</surname><given-names>Anatolij</given-names></name><name><surname>Hayat</surname><given-names>Rüstem</given-names></name><name><surname>Rojo</surname><given-names>Santos</given-names></name><name><surname>Andrić</surname><given-names>Andrijana</given-names></name><name><surname>Ståhls</surname><given-names>Gunilla</given-names></name></person-group><article-title>Revision of the <italic><tp:taxon-name><tp:taxon-name-part taxon-name-part-type="genus" reg="Merodon">Merodon</tp:taxon-name-part> <tp:taxon-name-part taxon-name-part-type="species" reg="serrulatus">serrulatus</tp:taxon-name-part></tp:taxon-name></italic> group (<tp:taxon-name><tp:taxon-name-part taxon-name-part-type="order">Diptera</tp:taxon-name-part></tp:taxon-name>, <tp:taxon-name><tp:taxon-name-part taxon-name-part-type="family">Syrphidae</tp:taxon-name-part></tp:taxon-name>)</article-title><source>Zookeys</source><day>05</day><month>2</month><year>2020</year><volume>909</volume><fpage>79</fpage><lpage>158</lpage><pub-id pub-id-type="doi">10.3897/zookeys.909.46838</pub-id></mixed-citation></tp:treatment-meta><tp:nomenclature><tp:taxon-name><object-id xmlns:xlink="http://www.w3.org/1999/xlink" content-type="arpha" xlink:type="simple">F928E918-8021-50FF-AEEB-8775298BCCD1</object-id>
              <tp:taxon-name-part taxon-name-part-type="genus" reg="Merodon">Merodon</tp:taxon-name-part>
              <tp:taxon-name-part taxon-name-part-type="species" reg="trianguloculus">trianguloculus</tp:taxon-name-part>
              <object-id xmlns:xlink="http://www.w3.org/1999/xlink" content-type="zoobank" xlink:type="simple">http://zoobank.org/343FE864-04B3-4B5A-BC75-217DDEFA7CDE</object-id>
            </tp:taxon-name><tp:taxon-authority>Vujić, Likov &amp; Radenković</tp:taxon-authority><tp:taxon-status xmlns:xlink="http://www.w3.org/1999/xlink" xlink:type="simple">sp. nov.</tp:taxon-status><xref ref-type="fig" rid="F23">Figs 23A–D</xref><xref ref-type="fig" rid="F33">, 33A–C</xref><xref ref-type="fig" rid="F34">, 34A–C</xref></tp:nomenclature><tp:treatment-sec sec-type="diagnosis" id="SECID0ENREK"><title>Diagnosis.</title><p>Medium sized (7.5–11.6 mm), dark brown species with characteristic large silver microtrichose fasciae on terga 2–4 in males (Fig. <xref ref-type="fig" rid="F23">23C</xref>), and silver michrotrichose ornamentation on scutum in both sexes (Fig. <xref ref-type="fig" rid="F23">23A, B</xref>); basoflagellomere with rounded apex, 1.6–1.8 times longer than wide in male (Fig. <xref ref-type="fig" rid="F33">33A, B</xref>).</p></tp:treatment-sec><tp:treatment-sec sec-type="description" id="SECID0E6REK"><title>Description.</title><p><bold>Male.</bold> Head. Antennae black to dark brown; basoflagellomere rounded, 1.6–1.8 times as long as wide, and ca. 2.3 times as long as pedicel; large fossette dorsomedial and dorsolateral; arista brown and thickened at basal one third, covered with dense microtrichia, ca. 1.8 times as long as basoflagellomere (Fig. <xref ref-type="fig" rid="F33">33A, B</xref>); face and frons black with gray microtrichia, face covered with dense whitish gray, and frons with yellowish gray pile; oral margin shiny with microtrichose lateral areas; lunule shiny black, bare; vertex covered with gray microtrichia; vertex isosceles, with long, pale whitish yellow pile mixed with black pile on the ocellar triangle; ocellar triangle equilateral; eyes covered with dense pile; occiput with gray-yellow pile, covered with a dense, gray microtrichia; eye contiguity 8–12 facets long.</p><p>Thorax. Scutum and scutellum black with bronze luster, covered with dense, erect, yellow pile; scutum with conspicuous silver microtrichose ornamentation (Fig. <xref ref-type="fig" rid="F23">23A</xref>); posterodorsal part of anterior anepisternum, posterior anepisternum (except anteroventral angle), anterior anepimeron, dorsomedial anepimeron, and posterodorsal and anteroventral parts of katepisternum with long, pale yellow pile and grayish microtrichia; wings entirely covered with microtrichia; wing veins brown; calypteres and halteres pale yellow; legs mostly black, except yellowish tip of femora, basal and apical part of tibiae and brown tarsi ventrally; pile on legs pale yellow; metafemur moderately incrassate, ca. four times longer than wide; pile on metafemur long, and ca. half to two thirds of width of metafemur.</p><p>Abdomen. Tapering, 1.2 times longer than mesonotum; terga dark, with broad silver microtrichose fasciae; tergum 2 with pale orange lateral maculae; pile on terga all yellow (Fig. <xref ref-type="fig" rid="F23">23C</xref>); sterna dark brown, covered with long whitish yellow pile.</p><p>Male genitalia. Apical part of anterior surstyle lobe rhomboid shape, approximately as long as wide, covered with dense, short pile (Fig. <xref ref-type="fig" rid="F34">34A</xref>: al); posterior surstyle lobe oval with basolateral protrusion (lateral hump) (Fig. <xref ref-type="fig" rid="F34">34A, B</xref>: bp); hypandrium sickle-shaped, without lateral projections; lingula (Fig. <xref ref-type="fig" rid="F34">34C</xref>: l).</p><p><bold>Female.</bold> Similar to the male except for normal sexual dimorphism and for the following characteristics: basoflagellomere ca. 1.8 times longer than wide, fossette dorsolateral (Fig. <xref ref-type="fig" rid="F33">33C</xref>); frons with microtrichose vittae along eye margins; frons covered with mostly gray-yellow pile mixed with black ones; ocellar triangle covered with black pile; ventral margin of metafemur with sparse pilosity, only individual pile longer; lateral side of terga, anterior two third of tergum 2 and all tergum 5 with whitish pile; terga 2–4 with short adpressed black pile medially; microtrichose fasciae on terga 3 and 4 narrower (Fig. <xref ref-type="fig" rid="F23">23D</xref>).</p></tp:treatment-sec><tp:treatment-sec sec-type="etymology" id="SECID0ERTEK"><title>Etymology.</title><p>The name <italic><tp:taxon-name><tp:taxon-name-part taxon-name-part-type="genus" reg="Merodon"/><tp:taxon-name-part taxon-name-part-type="species" reg="trianguloculus">trianguloculus</tp:taxon-name-part></tp:taxon-name></italic> derives from the Latin adjective <italic>triangulus</italic> (triangular) and Latin noun <italic>loculus</italic> (spot) and describes the distinctive triangular silver pollinose fasciae on the abdomen.</p></tp:treatment-sec><tp:treatment-sec sec-type="distribution" id="SECID0EFUEK"><title>Distribution.</title><p><italic><tp:taxon-name><tp:taxon-name-part taxon-name-part-type="genus" reg="Merodon">Merodon</tp:taxon-name-part> <tp:taxon-name-part taxon-name-part-type="species" reg="trianguloculus">trianguloculus</tp:taxon-name-part></tp:taxon-name></italic> sp. nov. was recorded only in Turkmenistan (Fig. <xref ref-type="fig" rid="F7">7</xref>).</p></tp:treatment-sec><tp:treatment-sec sec-type="ecology" id="SECID0E1UEK"><title>Ecology.</title><p>Preferred environment: open areas extending to the forest zone; unimproved grassland; adults resting on the stones and in flight between grasses at the top of Dushak Mountain. Flowers visited: no data. Flight period: May-June.</p></tp:treatment-sec><tp:treatment-sec sec-type="type material" id="SECID0E6UEK"><title>Type material.</title><p><bold>Holotype</bold>. Turkmenistan • ♂; 120 km SW Geok-Tepe town; <named-content xmlns:xlink="http://www.w3.org/1999/xlink" content-type="dwc:verbatimCoordinates" xlink:type="simple"><named-content content-type="geo-json" specific-use="{&#34;type&#34;:&#34;Point&#34;,&#34;coordinates&#34;:[57.966944,38.175278]}" id="NCID0EKVEK" xlink:type="simple">38°10'31"N, 57°58'01"E</named-content></named-content>; 11 May 1988; A. Barkalov leg.; <named-content xmlns:xlink="http://www.w3.org/1999/xlink" content-type="dwc:institutional_code" xlink:type="simple">SZMN</named-content> 05818. Original label: “HOLOTYPE of <italic>Merodon</italic> / <italic>trianguloculus</italic> Vujić, Likov / et Radenković sp.n. 2019” [red label], “Туркмения, I20 км / юз Геок–Тепе 11.У. I988 / Сб.А. Баркалов”, “05818” (See Supplementary file 5: Figure <xref ref-type="fig" rid="F5">5</xref>). <bold>Paratypes.</bold> Turkmenistan • 1 ♀; 15 km k-s pos. Firjuza settlement, Dushak Mountain; 18 May 1988; A. Barkalov leg.; <named-content xmlns:xlink="http://www.w3.org/1999/xlink" content-type="dwc:institutional_code" xlink:type="simple">SZMN</named-content> 05819 • 1 ♀; same data as for preceding; <named-content xmlns:xlink="http://www.w3.org/1999/xlink" content-type="dwc:institutional_code" xlink:type="simple">SZMN</named-content> 05837 • 1 ♀; Centr. Kopetdag g. Dušak; 2100–2300 m a.s.l.; 6 Jun. 1986; Dubatolov leg.; <named-content xmlns:xlink="http://www.w3.org/1999/xlink" content-type="dwc:institutional_code" xlink:type="simple">SZMN</named-content> 05844 • 1 ♂; Firjuza settlement 15 km zap., Dushak Mountain; 16 May 1988; A. Barkalov leg.; <named-content xmlns:xlink="http://www.w3.org/1999/xlink" content-type="dwc:institutional_code" xlink:type="simple">SZMN</named-content> 05816 • 1 ♂; same data as for preceding; 8 May 1987; <named-content xmlns:xlink="http://www.w3.org/1999/xlink" content-type="dwc:institutional_code" xlink:type="simple">SZMN</named-content> 05840 • 1 ♂; 120 km SW Geok-Tepe town; <named-content xmlns:xlink="http://www.w3.org/1999/xlink" content-type="dwc:verbatimCoordinates" xlink:type="simple"><named-content content-type="geo-json" specific-use="{&#34;type&#34;:&#34;Point&#34;,&#34;coordinates&#34;:[57.966944,38.175278]}" id="NCID0EMXEK" xlink:type="simple">38°10'31"N, 57°58'01"E</named-content></named-content>; 11 May 1988; A. Barkalov leg.; <named-content xmlns:xlink="http://www.w3.org/1999/xlink" content-type="dwc:institutional_code" xlink:type="simple">SZMN</named-content> 05817.</p></tp:treatment-sec><tp:treatment-sec><!--Section generated to contain objects referenced in tp:taxon-treatment.--><fig id="F23" position="float" orientation="portrait"><object-id xmlns:xlink="http://www.w3.org/1999/xlink" content-type="doi" xlink:type="simple">10.3897/zookeys.909.46838.figure23</object-id><object-id xmlns:xlink="http://www.w3.org/1999/xlink" content-type="arpha" xlink:type="simple">0FDDD067-FEDC-5D03-B2A3-40E0136052C2</object-id><label>Figure 23.</label><caption><p>Body parts, dorsal view. <bold>A</bold><italic><tp:taxon-name><tp:taxon-name-part taxon-name-part-type="genus" reg="Merodon">Merodon</tp:taxon-name-part> <tp:taxon-name-part taxon-name-part-type="species" reg="trianguloculus">trianguloculus</tp:taxon-name-part></tp:taxon-name></italic> sp. nov., thorax, male <bold>B</bold><italic><tp:taxon-name><tp:taxon-name-part taxon-name-part-type="genus" reg="Merodon">Merodon</tp:taxon-name-part> <tp:taxon-name-part taxon-name-part-type="species" reg="trianguloculus">trianguloculus</tp:taxon-name-part></tp:taxon-name></italic> sp. nov., thorax, female <bold>C</bold><italic><tp:taxon-name><tp:taxon-name-part taxon-name-part-type="genus" reg="Merodon">Merodon</tp:taxon-name-part> <tp:taxon-name-part taxon-name-part-type="species" reg="trianguloculus">trianguloculus</tp:taxon-name-part></tp:taxon-name></italic> sp. nov., abdomen, male <bold>D</bold><italic><tp:taxon-name><tp:taxon-name-part taxon-name-part-type="genus" reg="Merodon">Merodon</tp:taxon-name-part> <tp:taxon-name-part taxon-name-part-type="species" reg="trianguloculus">trianguloculus</tp:taxon-name-part></tp:taxon-name></italic> sp. nov., abdomen, female <bold>E</bold><italic><tp:taxon-name><tp:taxon-name-part taxon-name-part-type="genus" reg="Merodon">Merodon</tp:taxon-name-part> <tp:taxon-name-part taxon-name-part-type="species" reg="kawamurae">kawamurae</tp:taxon-name-part></tp:taxon-name></italic>, abdomen, male <bold>F</bold><italic><tp:taxon-name><tp:taxon-name-part taxon-name-part-type="genus" reg="Merodon">Merodon</tp:taxon-name-part> <tp:taxon-name-part taxon-name-part-type="species" reg="kawamurae">kawamurae</tp:taxon-name-part></tp:taxon-name></italic>, abdomen, female. Scale bar: 2 mm.</p></caption><graphic xmlns:xlink="http://www.w3.org/1999/xlink" xlink:href="zookeys-909-079-g023.jpg" position="float" orientation="portrait" xlink:type="simple" id="oo_377384.jpg"><uri content-type="original_file" xlink:type="simple">https://binary.pensoft.net/fig/377384</uri></graphic></fig><fig id="F33" position="float" orientation="portrait"><object-id xmlns:xlink="http://www.w3.org/1999/xlink" content-type="doi" xlink:type="simple">10.3897/zookeys.909.46838.figure33</object-id><object-id xmlns:xlink="http://www.w3.org/1999/xlink" content-type="arpha" xlink:type="simple">074B3932-8773-5409-9F52-8DBC51BA1ECF</object-id><label>Figure 33.</label><caption><p><italic><tp:taxon-name><tp:taxon-name-part taxon-name-part-type="genus" reg="Merodon">Merodon</tp:taxon-name-part> <tp:taxon-name-part taxon-name-part-type="species" reg="trianguloculus">trianguloculus</tp:taxon-name-part></tp:taxon-name></italic> sp. nov., antenna, lateral view. <bold>A</bold> outer side, male <bold>B</bold> inner side, male outer side, female. Scale bar: 1 mm.</p></caption><graphic xmlns:xlink="http://www.w3.org/1999/xlink" xlink:href="zookeys-909-079-g033.jpg" position="float" orientation="portrait" xlink:type="simple" id="oo_377394.jpg"><uri content-type="original_file" xlink:type="simple">https://binary.pensoft.net/fig/377394</uri></graphic></fig><fig id="F34" position="float" orientation="portrait"><object-id xmlns:xlink="http://www.w3.org/1999/xlink" content-type="doi" xlink:type="simple">10.3897/zookeys.909.46838.figure34</object-id><object-id xmlns:xlink="http://www.w3.org/1999/xlink" content-type="arpha" xlink:type="simple">5A51D760-845B-5250-A319-FA75B58BAB82</object-id><label>Figure 34.</label><caption><p>Male genitalia. <bold>A</bold><italic><tp:taxon-name><tp:taxon-name-part taxon-name-part-type="genus" reg="Merodon">Merodon</tp:taxon-name-part> <tp:taxon-name-part taxon-name-part-type="species" reg="trianguloculus">trianguloculus</tp:taxon-name-part></tp:taxon-name></italic> sp. nov., epandrium, lateral view <bold>B</bold><italic><tp:taxon-name><tp:taxon-name-part taxon-name-part-type="genus" reg="Merodon">Merodon</tp:taxon-name-part> <tp:taxon-name-part taxon-name-part-type="species" reg="trianguloculus">trianguloculus</tp:taxon-name-part></tp:taxon-name></italic> sp. nov., epandrium, ventral view <bold>C</bold><italic><tp:taxon-name><tp:taxon-name-part taxon-name-part-type="genus" reg="Merodon">Merodon</tp:taxon-name-part> <tp:taxon-name-part taxon-name-part-type="species" reg="trianguloculus">trianguloculus</tp:taxon-name-part></tp:taxon-name></italic> sp. nov., hypandrium, lateral view. Abbreviations: al–anterior surstyle lobe, bp–basolateral protrusion, l–lingula. Scale bar: 0.2 mm.</p></caption><graphic xmlns:xlink="http://www.w3.org/1999/xlink" xlink:href="zookeys-909-079-g034.jpg" position="float" orientation="portrait" xlink:type="simple" id="oo_377395.jpg"><uri content-type="original_file" xlink:type="simple">https://binary.pensoft.net/fig/377395</uri></graphic></fig><fig id="F7" position="float" orientation="portrait"><object-id xmlns:xlink="http://www.w3.org/1999/xlink" content-type="doi" xlink:type="simple">10.3897/zookeys.909.46838.figure7</object-id><object-id xmlns:xlink="http://www.w3.org/1999/xlink" content-type="arpha" xlink:type="simple">0CC0AFCD-AC96-51BE-9766-E312CE2A33C2</object-id><label>Figure 7.</label><caption><p>Distribution map of <italic><tp:taxon-name><tp:taxon-name-part taxon-name-part-type="genus" reg="Merodon">Merodon</tp:taxon-name-part> <tp:taxon-name-part taxon-name-part-type="species" reg="serrulatus">serrulatus</tp:taxon-name-part></tp:taxon-name></italic> species group.</p></caption><graphic xmlns:xlink="http://www.w3.org/1999/xlink" xlink:href="zookeys-909-079-g007.jpg" position="float" orientation="portrait" xlink:type="simple" id="oo_377368.jpg"><uri content-type="original_file" xlink:type="simple">https://binary.pensoft.net/fig/377368</uri></graphic></fig><fig id="F5" position="float" orientation="portrait"><object-id xmlns:xlink="http://www.w3.org/1999/xlink" content-type="doi" xlink:type="simple">10.3897/zookeys.909.46838.figure5</object-id><object-id xmlns:xlink="http://www.w3.org/1999/xlink" content-type="arpha" xlink:type="simple">3C3C067C-3655-59FD-AE64-24016928C4B6</object-id><label>Figure 5.</label><caption><p><italic><tp:taxon-name><tp:taxon-name-part taxon-name-part-type="genus" reg="Merodon">Merodon</tp:taxon-name-part> <tp:taxon-name-part taxon-name-part-type="species" reg="serrulatus">serrulatus</tp:taxon-name-part></tp:taxon-name></italic> head. <bold>A</bold> lateral view, male <bold>B</bold> dorsal view, male <bold>C</bold> lateral view, female <bold>D</bold> dorsal view, female. Scale bar: 2 mm.</p></caption><graphic xmlns:xlink="http://www.w3.org/1999/xlink" xlink:href="zookeys-909-079-g005.jpg" position="float" orientation="portrait" xlink:type="simple" id="oo_377366.jpg"><uri content-type="original_file" xlink:type="simple">https://binary.pensoft.net/fig/377366</uri></graphic></fig></tp:treatment-sec></tp:taxon-treatment>
